# Supplementary material for: Multi-omics analysis provides new insights into the changes of important nutrients and fructose metabolism in loquat bud sport mutant
Source: Front Plant Sci. 2024 Mar 28;15:1374925. doi: 10.3389/fpls.2024.1374925 (PMC11008694; doi:10.3389/fpls.2024.1374925)
Supplement: Supplementary file 1 [file DataSheet_1.xlsx]

## Sheet: Table S1
Supplementary Table 1. Primers used for qRT-PCR analysis
No.	Gene	Trancript ID	Forward primer (5'to3')	Reverse primer (5'to3')
1	Actin	/	ATTGGAACTGGAATGGTCAAGGC	TGCCAGATCTTCTCCATGTCATCCCA
2	TPT	EVM0012678	GCACTTGGGTGTCGGAGTTGT	GCGAAGCAGCAGCATTGAAGAA
3	TPT	EVM0021113	CGCCGATTGACAAGGAGCAGTT	GCCGAAGCCAAGCCAGTTGAA
4	FBP	EVM0033329	ACCGGACGGACTTGATGACCAT	AGCCAGACCAGCCTTGTTGACT
5	S6PDH	EVM0011282	AGGTGCTGCTGCCAACAAGG	GCTGCATGTCTTCCTCGCTCAG
6	S6PDH	EVM0006243	GCCTTTGGCGTCTGGAGAAGAA	CCTCGTGGGCAATGGGTAGTGA
7	S6PDH	EVM0044405	GCAAGGACAAGGTGCTGGACAT	AAATTGGCTCACTGCGGGCTTT
8	TMT	EVM0032249	GGTGGCTGCTGCTGCTACAAT	CCGCCGACCAATCCAATCTGAT
9	SDH	EVM0011679	CGGTGTGATGACTGTGCCTCTG	AGCGGCTTCACGTCAATCTTCC
10	SDH	EVM0032795	GGAGCGAGGTGAAGCATCTGTT	ATTAGCCAAGGCACCGTGAACC
11	SDH	EVM0029055	GGCTGCTTGGCTTGTCGATGTT	ACCAGATGCTTCACCTCGCTCC

## Sheet: Table S2
	Supplementary Table 2. Identification of total metabolites in flesh of different developmental stages of loquat
No.	Metabolite	m/z(Da)	Fragments (Da)	Molecular weight (Da)	Formula	Ionization model	Primary classification	Secondary classification	Relative content
									TBY-S1-1	TBY-S1-2	TBY-S1-3	TBY-S2-1	TBY-S2-2	TBY-S2-3	TBY-S3-1	TBY-S3-2	TBY-S3-3	TBW-S1-1	TBW-S1-2	TBW-S1-3	TBW-S2-1	TBW-S2-2	TBW-S2-3	TBW-S3-1	TBW-S3-2	TBW-S3-3
1	Vitexin-2''-O-glucoside	595.166	577.156	594.159	C27H30O15	[M+H]+	Flavonoids	Flavones	9986.13	17246.1	11840.1	10132.9	12731.5	7277.45	8985.52	9705.98	8968.59	16338.6	9078.63	10893.6	20918.2	24248.7	19660.6	8994.78	10105.3	8291.94
2	L-Methionine Sulfoxide	166.053	102	165.046	C5H11NO3S	[M+H]+	Amino acids and derivatives	Amino acids and derivatives	7.70447e+06	7.65123e+06	8.58648e+06	7.25643e+06	7.20939e+06	7.61319e+06	6.5995e+06	6.72269e+06	6.33695e+06	7.41432e+06	7.07161e+06	7.39334e+06	6.75682e+06	6.87496e+06	6.71699e+06	7.15566e+06	6.42058e+06	6.49286e+06
3	3,4,5-Trimethoxycinnamic acid	237.084	103	238.084	C12H14O5	[M-H]-	Phenolic acids	Phenolic acids	9	9	9	13565.8	9154	9327.73	2.75527e+06	3.47092e+06	3.61161e+06	9	9	9	71164.7	75830.7	54521.4	1.65525e+06	1.64134e+06	1.55298e+06
4	1-O-Feruloyl-β-D-glucose	355.103	193.052	356.11	C16H20O9	[M-H]-	Phenolic acids	Phenolic acids	214429	229210	255738	412602	249400	346036	803989	901699	886663	213341	292450	274128	329831	266253	411358	1.05577e+06	748366	678246
5	LysoPC 18:2(2n isomer)	520.34	184.073	519.332	C26H50NO7P	[M+H]+	Lipids	LPC	1.64514e+06	2.30035e+06	1.94739e+06	2.56436e+06	2.56095e+06	2.52992e+06	1.93919e+06	1.51625e+06	1.70664e+06	2.36439e+06	1.62943e+06	1.82419e+06	1.8654e+06	2.40001e+06	2.00684e+06	1.70512e+06	1.22066e+06	1.23404e+06
6	13(S)-HODE;13(S)-Hydroxyoctadeca-9Z,11E-dienoic acid*	295.228	195.141	296.235	C18H32O3	[M-H]-	Lipids	Free fatty acids	58025.5	59977.5	47881.8	47452.2	40439.6	41885.7	40769.5	53118	54543.5	46387.1	51952.8	52581.6	47072.7	46050.5	50260.4	44501.6	45346.3	46043.1
7	Methyl sinapate	237.077	147	238.084	C12H14O5	[M-H]-	Phenolic acids	Phenolic acids	9	9	9	95919.1	76087.4	75807.2	506421	601580	671126	1403.9	1298.5	4161.77	81915	75683.5	82626.5	167643	154556	166096
8	5-O-Galloyl-D-hamamelose*	331.068	169.016	332.074	C13H16O10	[M-H]-	Phenolic acids	Phenolic acids	574472	776754	731423	742303	372410	470858	369171	544171	496455	722493	619182	746690	621097	482714	582969	282679	259125	243920
9	1-O-Gentisoyl-β-D-glucoside	315.072	153.019	316.079	C13H16O9	[M-H]-	Phenolic acids	Phenolic acids	251186	331374	306243	447623	278705	339411	378622	451571	430026	575570	498539	665532	509778	448711	568542	359658	394317	356311
10	DL-Xylose	149.046	59.0141	150.053	C5H10O5	[M-H]-	Others	Saccharides	287812	301055	348501	459301	362793	374110	453333	511603	648196	402872	354478	361391	420453	418751	363905	562511	518027	528723
11	L-Ascorbic acid (Vitamin C)	175.025	87.0088	176.032	C6H8O6	[M-H]-	Others	Vitamin	703179	876292	995974	493169	366372	452611	19702.4	48128.8	28561.9	1.21089e+06	1.51057e+06	1.46323e+06	1.37528e+06	1.67711e+06	1.08001e+06	47914.7	25705.9	32657.1
12	D-Sphingosine	300.291	60.0443	299.282	C18H37NO2	[M+H]+	Lipids	Sphingolipids	118093	197490	122001	204319	232288	162978	32332.5	37495.9	32176.7	144836	109701	83390	143569	170288	181328	18120.7	27909.3	21919.4
13	Punicic acid (9Z,11E,13Z-octadecatrienoic acid)	279.232	95.1	278.225	C18H30O2	[M+H]+	Lipids	Free fatty acids	174352	209846	168517	143357	174771	158975	156982	169420	153098	170624	147713	182425	173817	169798	167109	174938	164443	135675
14	Trans-Citridic acid	175.024	99	174.016	C6H6O6	[M+H]+	Organic acids	Organic acids	4.49074e+06	3.93664e+06	4.52183e+06	4.10686e+06	3.99248e+06	3.68647e+06	2.07416e+06	1.65327e+06	2.17702e+06	4.83119e+06	4.11688e+06	4.62699e+06	3.852e+06	4.09219e+06	3.78907e+06	1.71591e+06	1.4849e+06	1.53256e+06
15	Xanthosine	283.068	151	284.076	C10H12N4O6	[M-H]-	Nucleotides and derivatives	Nucleotides and derivatives	38318.4	43881.1	42262.8	52254	36313.9	49221.6	40065.2	47680.7	42564.4	28284	25502.2	29935.7	48104.6	44945.9	46140.5	29205.6	28570.5	23821
16	LysoPE 18:0	482.324	341.305	481.317	C23H48NO7P	[M+H]+	Lipids	LPE	118497	155280	132713	186182	180386	179720	150347	146497	125930	102204	57123.4	76713.3	98550.4	95673	105584	87327.3	76011.2	73729.7
17	Quercetin-7-O-glucoside	463.088	301.036	464.096	C21H20O12	[M-H]-	Flavonoids	Flavonols	169279	198400	216712	126486	120519	133582	93738.6	113938	119402	466740	405655	399749	381678	361492	337289	170208	199432	173276
18	L-Phenylalanine	166.086	120.081	165.071	C9H11NO2	[M+H]+	Amino acids and derivatives	Amino acids and derivatives	5.24986e+06	7.45907e+06	6.24944e+06	4.79842e+06	5.66814e+06	5.39158e+06	724818	775576	788651	9.01759e+06	7.31617e+06	7.93399e+06	4.90333e+06	5.3828e+06	4.87165e+06	829831	757965	810183
19	2,6-dimethoxy-hydroquinone-4-O-β-D-glucopyranoside	331.103	169.014	332.111	C14H20O9	[M-H]-	Phenolic acids	Phenolic acids	83171.6	120764	118995	95213.3	69687.3	61027.9	62459.2	70786.8	79317.5	54751.2	58903.9	57888.2	54030	21146.7	46424.6	29182.2	34373.3	31553.8
20	4'-Hydroxy-5,7-dimethoxyflavanone	299.1	223.1	300.1	C17H16O5	[M-H]-	Flavonoids	Flavanones	4.62125e+07	4.4296e+07	4.74776e+07	5.1538e+07	3.40191e+07	3.9326e+07	4.33352e+07	3.90949e+07	4.86214e+07	6.88503e+07	7.27519e+07	6.82248e+07	7.51465e+07	6.84611e+07	7.34551e+07	4.34473e+07	5.88516e+07	5.75697e+07
21	6-C-MethylKaempferol-3-glucoside	463.123	301.078	462.116	C22H22O11	[M+H]+	Flavonoids	Flavonols	665039	1.04407e+06	917320	685098	771506	644348	509189	566165	533951	1.16266e+06	1.07316e+06	1.06876e+06	893403	880288	985212	426646	351810	406587
22	L-Methionine	150.058	61	149.051	C5H11NO2S	[M+H]+	Amino acids and derivatives	Amino acids and derivatives	572791	789762	698501	410815	409298	339002	844467	672394	757027	912537	1.36747e+06	927727	1.04286e+06	537409	548821	616080	697884	619749
23	1-Hydroxypinoresinol-1-O-Glucoside	535.182	373.129	536.189	C26H32O12	[M-H]-	Lignans and Coumarins	Lignans	147289	184356	141166	194730	147908	109364	106352	177617	131886	204324	208898	214164	195317	154507	139420	112453	138099	127288
24	Flavin Single Nucleotide(FMN)	455.097	96.9685	456.105	C17H21N4O9P	[M-H]-	Nucleotides and derivatives	Nucleotides and derivatives	543907	757211	710274	816833	604910	649694	495097	596178	639753	704135	684194	723389	605546	524186	600232	408076	373043	347121
25	Choline	104.1	60.1	104.107	C5H14NO+	[M]+	Alkaloids	Alkaloids	582473	892560	634847	803295	649319	505644	1.31247e+06	1.24669e+06	1.24522e+06	602473	529030	565418	344429	400055	444216	925470	843354	1.14161e+06
26	6-O-Galloyl-β-D-glucose*	331.067	169.014	332.074	C13H16O10	[M-H]-	Phenolic acids	Phenolic acids	652191	947027	776375	782494	393800	523174	409534	540365	480446	806129	697298	849383	583241	537003	594871	283042	268508	263184
27	Monomethyl succinate	131.035	87.0452	132.042	C5H8O4	[M-H]-	Organic acids	Organic acids	3.51171e+06	4.04546e+06	373122	3.59667e+06	3.75568e+06	3.73614e+06	1.92003e+06	144916	2.01199e+06	4.81161e+06	4.97756e+06	4.59932e+06	3.68704e+06	3.45667e+06	3.28385e+06	2647944	2.70588e+06	2.73204e+06
28	2-Methylsuccinic acid	131.035	87.045	132.042	C5H8O4	[M-H]-	Organic acids	Organic acids	3.51171e+06	4.04546e+06	373122	3.59667e+06	3.75568e+06	3.73614e+06	1.92003e+06	144916	2.01199e+06	4.81161e+06	4.97756e+06	4.59932e+06	3.68704e+06	3.45667e+06	3.28385e+06	2647944	2.70588e+06	2.73204e+06
29	5'-Deoxy-5'-(methylthio)adenosine	298.097	136	297.09	C11H15N5O3S	[M+H]+	Nucleotides and derivatives	Nucleotides and derivatives	2.76989e+06	3.33956e+06	3.70629e+06	4.85069e+06	4.66732e+06	4.37348e+06	4.46573e+06	4.64237e+06	3.94903e+06	3.13778e+06	3.02387e+06	3.24064e+06	3.8246e+06	3.96525e+06	3.63367e+06	4.22748e+06	4.24155e+06	4.22682e+06
30	Aminomalonic acid	118	74	119.022	C3H5NO4	[M-H]-	Amino acids and derivatives	Amino acids and derivatives	1.83249e+06	2.24089e+06	2.09437e+06	3.3848e+06	3.11954e+06	3.56976e+06	2.90372e+06	3.09397e+06	2.90369e+06	1.97958e+06	1.82834e+06	2.07468e+06	2.46982e+06	2.38776e+06	2.39024e+06	1.70329e+06	1.70482e+06	1.86974e+06
31	LysoPE 16:0	454.293	313.274	453.286	C21H44NO7P	[M+H]+	Lipids	LPE	2.50979e+06	3.45233e+06	2.91132e+06	2.83838e+06	2.8354e+06	2.71194e+06	1.70214e+06	1.74569e+06	1.5797e+06	2.7079e+06	1.93191e+06	2.42293e+06	2.28579e+06	2.31022e+06	2.20167e+06	1.29433e+06	1.20451e+06	1.09704e+06
32	2α,19α-Dihydroxy-3-oxours-12-en-28-oic acid	485.327	485.327	486.334	C30H46O5	[M-H]-	Terpenoids	Triterpene	5.16834e+06	1.21596e+07	6.3906e+06	1.30178e+07	8.95451e+06	8.75811e+06	9.16549e+06	8.64754e+06	1.37706e+07	3.31103e+06	2.72851e+06	3.94569e+06	6.13342e+06	5.14762e+06	6.27052e+06	1.25211e+06	1.35447e+06	1.45466e+06
33	L-Threonine	120.066	74	119.058	C4H9NO3	[M+H]+	Amino acids and derivatives	Amino acids and derivatives	383526	412935	380229	269844	153489	282178	536310	446672	474942	558534	529822	506286	400670	393175	391812	412935	434058	459270
34	Palmitaldehyde	239	223	240.245	C16H32O	[M-H]-	Lipids	Free fatty acids	2.5966e+07	2.44562e+07	2.59546e+07	2.73232e+07	1.63068e+07	1.99692e+07	2.20513e+07	2.22781e+07	2.37941e+07	4.13227e+07	4.33181e+07	4.13093e+07	4.21345e+07	4.39681e+07	4.24755e+07	2.35295e+07	3.00797e+07	2.60143e+07
35	Isosalipurposide (Phlorizin Chalcone)	435.129	273.089	434.121	C21H22O10	[M+H]+	Flavonoids	Chalcones	58603.4	94397	74325.4	43249.5	61761.4	52128.2	34862.5	27114	19548	87542.5	84347.5	99966.2	115419	122309	108475	30714.5	16187.5	33530
36	LysoPC 16:0	496.34	184.073	495.332	C24H50NO7P	[M+H]+	Lipids	LPC	4.64334e+06	6.69765e+06	5.58472e+06	6.26711e+06	6.4757e+06	5.89644e+06	4.74317e+06	4.82489e+06	4.05634e+06	4.99684e+06	3.76918e+06	4.43171e+06	4.64736e+06	4.52491e+06	5.05742e+06	3.7728e+06	3.43905e+06	3.45566e+06
37	L-Methionine methyl ester	164.074	104	163.067	C6H13NO2S	[M+H]+	Amino acids and derivatives	Amino acids and derivatives	18311.1	26422.6	20099.6	47807.2	46376.1	31929.9	9	9	9	19467.8	22786.5	31592.6	60686.4	56378.5	76406.3	54438	49919.8	53466
38	Glucosyloxybenzoic acid	299.078	137.024	300.085	C13H16O8	[M-H]-	Phenolic acids	Phenolic acids	490130	617652	597628	513364	403364	473640	303489	428967	443788	354320	333801	363085	265855	258409	298333	230932	226746	258351
39	D-Galactose	179.056	59	180.063	C6H12O6	[M-H]-	Others	Saccharides	1.47947e+07	1.46085e+07	1.28883e+07	1.96299e+07	1.2573e+07	1.36023e+07	2.53476e+07	2.84863e+07	3.08668e+07	1.81749e+07	1.83235e+07	1.68613e+07	1.71526e+07	1.89618e+07	1.88415e+07	2.52889e+07	2.56557e+07	2.20715e+07
40	Quinic Acid	191.056	85.0296	192.063	C7H12O6	[M-H]-	Organic acids	Organic acids	885066	1.04477e+06	954251	565948	551857	499262	142469	153079	148778	822722	847464	893155	592700	609478	675994	172591	155182	113716
41	Luteolin-3'-O-glucoside	449.108	287.058	448.101	C21H20O11	[M+H]+	Flavonoids	Flavones	630588	806183	735269	549278	701328	415203	434847	383198	307078	658752	543871	735476	717509	603773	671243	171273	243068	221315
42	α-Ketoglutaric acid	145.014	101	146.022	C5H6O5	[M-H]-	Organic acids	Organic acids	6.67682e+06	6.89782e+06	6.93539e+06	8.39176e+06	7.90191e+06	7.72525e+06	5.33635e+06	7.24624e+06	6.61203e+06	5.45091e+06	6.40996e+06	5.67795e+06	6.41061e+06	5.91574e+06	6.01852e+06	5.36189e+06	5.01483e+06	4.96458e+06
43	Spermine	203.223	83	202.216	C10H26N4	[M+H]+	Alkaloids	Alkaloids	2.5519e+07	2.43465e+07	2.95939e+07	2.62212e+07	2.348e+07	2.28474e+07	2.03452e+07	2.30311e+07	1.54784e+07	2.67968e+07	2.2749e+07	2.42887e+07	2.24665e+07	2.39643e+07	2.19308e+07	2.28564e+07	2.18782e+07	2.30326e+07
44	D-Mannitol	181.072	101.02	182.079	C6H14O6	[M-H]-	Others	Saccharides	5.94922e+06	5.49166e+06	5.96952e+06	4.67003e+06	3.24922e+06	3.45441e+06	5.35365e+06	5.49808e+06	5.84573e+06	5.83514e+06	5.58552e+06	5.8296e+06	4.18658e+06	4.86887e+06	4.86085e+06	4.76225e+06	4.24592e+06	4.27083e+06
45	Esculetin (6,7-Dihydroxycoumarin)	177.019	133.2	178.027	C9H6O4	[M-H]-	Lignans and Coumarins	Coumarins	578543	522288	494846	579617	414023	447420	251548	298472	279564	609946	535908	623210	456512	466330	513596	209102	244409	284583
46	Octahydroisoindole	126.128	67.0552	125.12	C8H15N	[M+H]+	Alkaloids	Alkaloids	1.0099e+06	1.17198e+06	1.09586e+06	2.20266e+06	2.07678e+06	1.83906e+06	1.90385e+06	1.82756e+06	1.73679e+06	512544	391220	518065	1.29108e+06	1.38902e+06	284405	1.06669e+06	978434	886301
47	Isorhamnetin-3-O-Glucoside*	479.118	317.062	478.111	C22H22O12	[M+H]+	Flavonoids	Flavonols	1.12536e+06	1.73655e+06	1.31428e+06	528491	606856	568629	486102	438659	1.20207e+06	1.17282e+06	809598	1.17759e+06	1.14147e+06	818201	1.17261e+06	372276	592728	476013
48	Salicylic acid-2-O-glucoside	299.1	137.1	300.084	C13H16O8	[M-H]-	Phenolic acids	Phenolic acids	968459	1.12323e+06	1.05322e+06	1.47561e+06	785313	801813	2.08177e+06	2.60131e+06	2.67693e+06	2.49838e+06	2.2902e+06	2.48709e+06	2.20622e+06	1.38196e+06	2.13983e+06	2.82544e+06	3.06461e+06	2.77231e+06
49	Homovanilloylquinic acid	355.1	121.1	356.111	C16H20O9	[M-H]-	Phenolic acids	Phenolic acids	656092	833588	742051	755955	486743	556609	229428	299558	317334	352366	307581	338347	344963	311155	346273	198863	174956	184446
50	L-Tyrosine methyl ester	196.097	91.0546	195.089	C10H13NO3	[M+H]+	Amino acids and derivatives	Amino acids and derivatives	32488	31559.5	33662.2	78506.6	74832.7	86632	31233	32932.5	41454.4	36579.8	40084.8	30544.3	106950	115806	127530	98366.8	102187	93990.3
51	Eriodictyol-7-O-glucoside	451.123	289.074	450.116	C21H22O11	[M+H]+	Flavonoids	Flavanones	157181	181157	164074	319092	254054	298751	979796	778339	834310	223909	200693	232727	164434	164285	282570	242145	247098	113020
52	L-Aspartic acid-O-diglucoside	458.1	116.3	457.143	C16H27NO14	[M+H]+	Amino acids and derivatives	Amino acids and derivatives	484923	561454	495479	547086	628748	498339	612052	504715	662789	742885	781151	637204	887370	731669	756740	751070	678889	790530
53	Cis-10-Pentadecenoic Acid(C15: 1)	239.202	223.026	240.209	C15H28O2	[M-H]-	Lipids	Free fatty acids	1.95046e+06	1.18736e+06	1.90495e+06	1.32714e+06	955714	1.57284e+06	839321	558042	800831	1.65656e+06	2.09072e+06	1.57302e+06	1.8262e+06	1.65123e+06	1.21784e+06	575948	578429	550591
54	Vanilloloside	315.106	153.019	316.116	C14H20O8	[M-H]-	Others	Alcohol compounds	356288	462727	415549	663471	88350.7	468211	76385.3	571080	549438	892826	760693	974539	781073	640161	849450	509499	458109	481173
55	Vanillic acid methyl ester	181.051	107.015	182.058	C9H10O4	[M-H]-	Phenolic acids	Phenolic acids	9	9	9	9	9	9	75842.4	89382.1	99320.6	9	9	9	9	9	9	201815	185940	193361
56	Choline Alfoscerate	258.11	104.111	257.103	C8H20NO6P	[M+H]+	Lipids	PC	362946	463246	407981	448899	390868	412030	641042	619208	617926	507647	505609	518718	536032	571970	563757	1.20936e+06	1.17615e+06	1.4668e+06
57	2'-O-Methyladenosine	282.12	136.06	281.112	C11H15N5O4	[M+H]+	Nucleotides and derivatives	Nucleotides and derivatives	78730.8	81782	62478	27683.6	37570.1	28619.8	21783.6	16408.6	21268.6	71232.3	65753.5	64686.2	26249.3	22148.6	30446	9	9	9
58	3-O-Feruloylquinic acid	369.118	177.1	368.111	C17H20O9	[M+H]+	Phenolic acids	Phenolic acids	1.3032e+07	1.67294e+07	1.53856e+07	1.22593e+07	1.25699e+07	1.14164e+07	8.33702e+06	8.70749e+06	8.10993e+06	2.3363e+07	2.1803e+07	2.16257e+07	1.5184e+07	1.40223e+07	1.78046e+07	1.01408e+07	9.83892e+06	1.02287e+07
59	5-O-p-Coumaroylquinic acid*	337.093	191.05	338.1	C16H18O8	[M-H]-	Phenolic acids	Phenolic acids	4.1186e+06	6.41056e+06	5.65878e+06	7.25387e+06	5.0046e+06	5.14647e+06	22674645	2.70087e+07	2.41803e+07	2.76964e+06	2.48588e+06	3.17795e+06	4.575e+06	4.14115e+06	4.23532e+06	1.5847e+07	1.39564e+07	1.58872e+07
60	Phenylpropionic acid-O-β-D-glucopyranoside	325.093	119.05	326.1	C15H18O8	[M-H]-	Phenolic acids	Phenolic acids	158618	155970	171711	151747	87356.1	97890.5	228367	245374	254135	749915	711607	681956	951759	908725	658157	622967	662111	600802
61	Apigenin-6,8-di-C-glucoside (Vicenin-2)	595.166	457.2	594.159	C27H30O15	[M+H]+	Flavonoids	Flavones	41748.6	60806.1	67380.6	30858.6	58181.5	44546.5	41748.6	48127.6	39385.4	83493.6	88031.1	86216.1	80019.5	105449	99182.1	62621.1	44471.1	27275.5
62	2-α-Linolenoyl-glycerol*	353.269	261.221	352.261	C21H36O4	[M+H]+	Lipids	Glycerol ester	17329.9	21184.3	19480.5	14648.7	13273.6	13414.3	14058.2	16317.2	10708.2	15953.8	9384	11842	14720.6	13334.9	19804.3	8347.52	8717.78	7919.05
63	D-Threo-guaiacylglycerol-7-O-β-D-glucoside	375.13	135.045	376.137	C16H24O10	[M-H]-	Others	Alcohol compounds	67588.1	85783.5	70171.8	40489.2	38161.8	26282.5	31336.1	27281.7	30032.4	149127	113296	138051	95622	85960.4	92160.1	38759.3	31100	30173.2
64	Adenosine	268.104	136.062	267.097	C10H13N5O4	[M+H]+	Nucleotides and derivatives	Nucleotides and derivatives	7.89817e+06	8.90003e+06	7.97541e+06	7.14492e+06	7.36513e+06	7.10236e+06	9.07497e+06	9.47191e+06	9.55893e+06	7.20636e+06	7.44521e+06	7.36165e+06	4.32535e+06	4.52432e+06	4.85396e+06	3.85693e+06	4.3299e+06	3.8208e+06
65	Tormentic acid	487.343	469.322	488.35	C30H48O5	[M-H]-	Terpenoids	Triterpene	506578	1.0293e+06	607553	1.06207e+06	695960	650739	614309	724271	1.04273e+06	287910	240632	346575	617324	454313	566132	160302	191985	182433
66	5-O-Feruloylquinic acid	735.221	367.107	368.111	C17H20O9	[2M-H]-	Phenolic acids	Phenolic acids	98755.4	146251	121773	2.51997e+06	1.49737e+06	1.62834e+06	3.41336e+07	3.62132e+07	3.74017e+07	320011	312847	353316	1.7286e+06	1.4636e+06	1.96404e+06	4.27506e+07	4.05136e+07	3.84466e+07
67	Gluconic acid	195.051	75.0095	196.058	C6H12O7	[M-H]-	Others	Saccharides	194145	196727	208049	402917	264440	339475	651846	561025	750325	217407	194580	237154	286623	287821	329184	551437	491232	534997
68	Succinic acid*	117.019	73	118.027	C4H6O4	[M-H]-	Organic acids	Organic acids	2.12063e+06	2.5556e+06	2.31329e+06	3.87966e+06	3.96337e+06	4.70281e+06	3.61371e+06	3.59045e+06	2.97879e+06	2.30773e+06	2.25514e+06	2.28528e+06	2.78803e+06	2.69117e+06	2.63546e+06	1.94277e+06	1.68348e+06	1.95401e+06
69	Methylmalonic acid*	117.019	73	118.027	C4H6O4	[M-H]-	Organic acids	Organic acids	2.12063e+06	2.5556e+06	2.31329e+06	3.87966e+06	3.96337e+06	4.70281e+06	3.61371e+06	3.59045e+06	2.97879e+06	2.30773e+06	2.25514e+06	2.28528e+06	2.78803e+06	2.69117e+06	2.63546e+06	1.94277e+06	1.68348e+06	1.95401e+06
70	Asiatic acid	487.343	425.344	488.35	C30H48O5	[M-H]-	Terpenoids	Triterpene	92765.5	206055	123334	334786	212271	196672	120639	164713	211843	53264.3	43949.2	66641.7	116917	96941.4	102071	21406.4	26717.1	21654.4
71	Isohemiphloin	433.114	313	434.121	C21H22O10	[M-H]-	Flavonoids	Flavanones	739205	1.00502e+06	726971	491851	406592	345398	327264	343296	383505	227804	212449	282203	338618	293513	349092	97574.3	115604	84962.2
72	Hydroxy ricinoleic acid	313.238	183.14	314.246	C18H34O4	[M-H]-	Lipids	Free fatty acids	24581.7	25938.4	16644	13430.7	17822.4	14997.3	14040.8	19034.7	18547.1	16256.9	20606.9	18465.6	18058.7	17996.6	17278.4	18211.6	18067	18257.4
73	D-Glucose 1,6-bisphosphate	338.99	78.9582	339.996	C6H14O12P2	[M-H]-	Others	Saccharides	178102	226805	254272	270457	122742	165447	139375	220828	185122	205946	174707	215127	255892	239822	297613	164405	148275	156066
74	Rhamnetin-3-O-Glucoside*	479.118	317.065	478.111	C22H22O12	[M+H]+	Flavonoids	Flavonols	1.0787e+06	1.67463e+06	1.30663e+06	604636	733004	601122	485169	423368	1.24677e+06	1.06863e+06	855773	981648	1.09367e+06	856434	1.23377e+06	369851	532500	461675
75	LysoPC 18:2	520.34	184.073	519.332	C26H50NO7P	[M+H]+	Lipids	LPC	1.96065e+06	2.78024e+06	2.30521e+06	2.46414e+06	2.50888e+06	2.4437e+06	1.84583e+06	1.86468e+06	1.63747e+06	2.35439e+06	1.99834e+06	2.18887e+06	2.21674e+06	2.30408e+06	2.39678e+06	1.63917e+06	1.49357e+06	1.45963e+06
76	4,5,6-Trihydroxy-2-cyclohexen-1-ylideneacetonitrile	168.066	105.034	167.059	C8H9NO3	[M+H]+	Alkaloids	Alkaloids	134122	184088	169696	134784	146830	126511	23706.5	16807.4	17655.7	233716	184080	215438	137086	157351	139606	21530.7	22196.1	23588
77	9-Hydroxy-12-oxo-10(E),15(Z)-octadecadienoic acid	309.208	171.103	310.214	C18H30O4	[M-H]-	Lipids	Free fatty acids	4600.81	5792.72	4270.66	4910.19	3509.7	3027.73	4337.85	3384	3632.68	5702.51	5121.66	6191.96	4329.07	5268.83	4541.1	3311.34	3587.54	4292.65
78	Undecylic Acid	185.155	185.156	186.162	C11H22O2	[M-H]-	Lipids	Free fatty acids	464766	464850	288820	487831	381448	403021	419827	479291	462524	471234	434351	461822	442388	449803	262434	455916	443147	452045
79	L-Ornithine	133	116	132.09	C5H12N2O2	[M+H]+	Amino acids and derivatives	Amino acids and derivatives	9	9	9	239235	183361	149588	182047	212105	98546.2	348552	328790	368047	191299	211682	139146	299125	322770	323101
80	Undecanedioic acid	215.129	153.127	216.136	C11H20O4	[M-H]-	Lipids	Free fatty acids	12218	15302.5	20579.5	11807.9	11234.6	12007.4	17293.8	11739.2	16557.4	13463.8	15950.1	14843.1	12936.7	13777.3	10153.5	14719.7	6150.94	12480.9
81	4-Pyridoxic acid	184.06	148	183.053	C8H9NO4	[M+H]+	Others	Vitamin	153572	195528	156543	176251	156007	155338	177032	165484	172495	220742	226538	229312	196788	199037	214012	208307	204543	215989
82	2-Hydroxyoleanolic acid	471.348	471.35	472.355	C30H48O4	[M-H]-	Terpenoids	Triterpene	2.19067e+06	3.28147e+06	2.35153e+06	3.06585e+06	2.01475e+06	2.20457e+06	2.42191e+06	3.79074e+06	5.05175e+06	905590	810270	1.16012e+06	3.09403e+06	2.08263e+06	2.74136e+06	722271	877455	874177
83	4-Hydroxysphinganine	318.3	60.1	317.293	C18H39NO3	[M+H]+	Lipids	Sphingolipids	2.51206e+06	3.28699e+06	2.75905e+06	2.5363e+06	2.56371e+06	2.39359e+06	911914	1.14513e+06	848341	2.15567e+06	1.9012e+06	2.29935e+06	1.66777e+06	1.47845e+06	1.57809e+06	580648	488811	625712
84	6-Methylmercaptopurine	167.1	121.1	166.031	C6H6N4S	[M+H]+	Nucleotides and derivatives	Nucleotides and derivatives	7.39539e+06	9.82473e+06	8.55737e+06	7.1282e+06	7.4697e+06	7.69777e+06	1.03646e+06	1.05513e+06	1.06687e+06	1.27698e+07	1.0262e+07	1.11622e+07	7.332e+06	7.56525e+06	7.17032e+06	1.17738e+06	1.10324e+06	1.20285e+06
85	3-Hydroxyglutaric acid	147.03	85.0297	148.037	C5H8O5	[M-H]-	Organic acids	Organic acids	437999	828543	537688	920392	88272.6	878698	792028	1.19383e+06	976702	503059	499520	455445	132058	692570	850882	1.23748e+06	1.17691e+06	1.1911e+06
86	coumarin	147.044	91.0547	146.037	C9H6O2	[M+H]+	Lignans and Coumarins	Coumarins	5.42398e+07	5.70476e+07	5.48684e+07	5.28784e+07	5.40574e+07	5.10117e+07	13455266	1.51325e+07	1.53264e+07	4.36411e+07	4.09358e+07	4.18748e+07	3.65668e+07	3.76236e+07	3.97785e+07	1.18191e+07	1.0872e+07	1.25186e+07
87	Dimethylfraxetin; 6,7,8-Trimethoxycoumarin	237.072	176.045	236.069	C12H12O5	[M+H]+	Lignans and Coumarins	Coumarins	9	9	9	15760.8	17301.6	18445.7	799597	785503	713559	9	9	9	88162.5	89278.2	61115.4	729938	584535	620635
88	2-Propylmalic Acid*	175.061	115.04	176.069	C7H12O5	[M-H]-	Organic acids	Organic acids	455082	561144	532945	1.02899e+06	669103	845004	3.64678e+06	4.57725e+06	4.32514e+06	772528	669544	640052	1.46647e+06	1.36431e+06	1.39418e+06	5.08007e+06	4.45123e+06	4.58438e+06
89	3-Isopropylmalic Acid*	175.061	115.04	176.069	C7H12O5	[M-H]-	Organic acids	Organic acids	455082	561144	532945	1.02899e+06	669103	845004	3.64678e+06	4.57725e+06	4.32514e+06	772528	669544	640052	1.46647e+06	1.36431e+06	1.39418e+06	5.08007e+06	4.45123e+06	4.58438e+06
90	Raspberryketone glucoside	325.129	145.066	326.137	C16H22O7	[M-H]-	Phenolic acids	Phenolic acids	275914	328517	372277	199190	94316.3	76711.3	138882	303799	221838	253997	321167	312401	179438	221285	175432	191858	315205	187581
91	3,4'-Dihydroxyflavone	255.065	181.064	254.058	C15H10O4	[M+H]+	Flavonoids	Flavones	9	9	9	42618.9	31559.3	23345.7	460111	500347	440670	9	9	9	30111.4	40088.9	29277.6	282112	265237	242956
92	1β,2α,3β,19α-terahydroxyurs-12-en-28-oic acid	505.353	405.318	504.345	C30H48O6	[M+H]+	Terpenoids	Triterpene	2964.67	7846.99	3117.15	66992.1	46337.6	31351.5	3755.71	3687.46	3947.03	2472.36	1456.66	1167.05	2899.63	4673.12	2518.01	9	9	9
93	Vidarabine	268.106	136.062	267.097	C10H13N5O4	[M+H]+	Nucleotides and derivatives	Nucleotides and derivatives	7.86195e+06	9.60217e+06	8.47001e+06	8.32102e+06	7.16488e+06	7.33441e+06	9.3143e+06	9.8445e+06	9.43781e+06	8.34442e+06	7.74063e+06	8.0689e+06	4.44303e+06	4.7985e+06	5.09317e+06	4.29453e+06	4.39568e+06	4.22519e+06
94	4-O-Glucosyl-sinapate	385.114	223.06	386.121	C17H22O10	[M-H]-	Phenolic acids	Phenolic acids	298920	411454	390790	966912	490560	623546	5.50626e+06	7.81009e+06	8.87802e+06	2.02122e+06	1.74205e+06	1.61056e+06	2.39472e+06	1.6052e+06	1.83668e+06	3.44462e+06	3.6553e+06	4.65069e+06
95	Ditartaroyl-hydroxycoumarin	427.051	295.049	426.043	C17H14O13	[M+H]+	Lignans and Coumarins	Coumarins	494674	443575	467053	473887	544057	509740	293846	292120	304675	432650	323089	335755	348300	364939	432273	250953	295544	299790
96	9S-Hydroxy-10E,12Z-octadecadienoic acid*	295.228	195.139	296.235	C18H32O3	[M-H]-	Lipids	Free fatty acids	61317.3	63745.1	54306.4	53070	48929.8	42452	51988.9	52610	48577.5	52766.7	58622.6	60214	50732	49832.1	58952.9	50934.2	49425.5	56788.1
97	Scoparone	207.061	151.072	206.058	C11H10O4	[M+H]+	Lignans and Coumarins	Coumarins	43480.4	64867.5	45151.4	79796.1	23373.2	68338.8	69581.4	59299.9	25585.6	9	9	9	64770.4	52164.1	58203.6	44369.7	40085.1	31842.5
98	Pyridine-4-formyl-O-β-D-glucopyranoside	286.092	124.039	285.085	C12H15NO7	[M+H]+	Alkaloids	Pyridine alkaloids	90820.7	123402	125305	194999	168420	168478	230781	250659	227547	136018	100481	132255	97223.3	86640.2	105643	114859	116348	100639
99	2,4-Di-Tert-Butylphenol*	205.16	189.127	206.167	C14H22O	[M-H]-	Others	Others	57079	59633.4	70838.1	57489	43107.9	60495.7	49002.4	56161.3	56437.8	53730.3	60170.9	61741.7	64444.8	70798.1	70545	54136.3	65202.8	53209.3
100	D-Galacturonic acid	193.035	73	194.033	C6H10O7	[M-H]-	Others	Saccharides	134388	138738	128644	144809	114785	103403	175509	259734	249390	175099	151997	160967	143292	178217	175743	200190	171559	205129
101	Protocatechuic acid-4-O-glucoside	315.072	153.017	316.079	C13H16O9	[M-H]-	Phenolic acids	Phenolic acids	381857	531988	521649	777827	135417	515372	461079	617456	90453.4	968623	824129	1.07465e+06	847924	753078	988580	520119	504881	460738
102	Isocitric Acid	191.02	111.009	192.027	C6H8O7	[M-H]-	Organic acids	Organic acids	1.81998e+07	2.20924e+07	2.13588e+07	1.24432e+07	9.62906e+06	1.00139e+07	2.76382e+06	3.4132e+06	3.1843e+06	1.7186e+07	1.93397e+07	1.91314e+07	1.5173e+07	1.40606e+07	1.44786e+07	3.53492e+06	3.52566e+06	2.99205e+06
103	13S-Hydroperoxy-9Z,11E-octadecadienoic acid	311.1	171.3	312.23	C18H32O4	[M-H]-	Lipids	Free fatty acids	72492.5	60192.3	61739.2	76785.8	45039.8	50113.4	47392.5	63802.5	69306.5	81749.4	68934.8	70775	65630.5	66634.1	64011.9	71617.5	69166.8	68934
104	Methyl Syringate	211.062	181.014	212.069	C10H12O5	[M-H]-	Phenolic acids	Phenolic acids	9	9	9	9	9	9	21173	22555.5	32681.8	9	9	9	9	9	9	27902.7	20347.5	23798.8
105	LysoPE 18:1	480.308	339.289	479.301	C23H46NO7P	[M+H]+	Lipids	LPE	366241	513623	437847	438303	411597	382327	233117	242820	239053	372888	261990	322267	324166	294778	331653	163876	139902	131126
106	Dihydroxyacetone phosphate	168.988	78.9583	169.998	C3H7O6P	[M-H]-	Others	Ketone compounds	1.03292e+06	1.49412e+06	1.50093e+06	1.77108e+06	1.34813e+06	1.40146e+06	1.00685e+06	1.3358e+06	1.09023e+06	1.01132e+06	1.12915e+06	1.17047e+06	1.45166e+06	1.43899e+06	1.57336e+06	1.17745e+06	1.12574e+06	1.13652e+06
107	Isonicotinic acid	124.039	78.0336	123.032	C6H5NO2	[M+H]+	Others	Vitamin	220290	298931	231677	451891	370162	294703	1.02182e+06	1.00154e+06	1.02505e+06	157903	181810	185143	309559	280684	426341	1.11399e+06	1.08382e+06	1.09747e+06
108	L-Homoserine	120.066	74.1	119.058	C4H9NO3	[M+H]+	Amino acids and derivatives	Amino acids and derivatives	392182	400468	240210	318461	200177	266875	431333	396744	510306	535071	508125	516450	368559	372667	353882	427409	446800	470190
109	Candicine	180.137	123.07	180.138	C11H18NO+	[M]+	Alkaloids	Alkaloids	98827.3	128949	111108	87615	100668	97206.6	68233	66382	60480.5	134045	99230.2	99530.2	82283.8	80813.9	70895.2	65867.3	68283.2	63511.5
110	Procyanidin B2	577.135	407.079	578.142	C30H26O12	[M-H]-	Tannins	Proanthocyanidins	9.76158e+06	1.36357e+07	1.31214e+07	1.3272e+07	7.31552e+06	8.58896e+06	4.89669e+06	7.41244e+06	5.56204e+06	1.53847e+07	1.23741e+07	1.38149e+07	1.23232e+07	1.22619e+07	1.19124e+07	6.65412e+06	5.95481e+06	6.08155e+06
111	Androsin	327.11	165.05	328.116	C15H20O8	[M-H]-	Others	Ketone compounds	139836	200073	175655	123518	101730	139677	73082.5	70939.5	115490	9	9	9	9	9	9	9	9	9
112	N-Methyl-Trans-4-Hydroxy-L-Proline	146.081	82.0656	145.074	C6H11NO3	[M+H]+	Amino acids and derivatives	Amino acids and derivatives	2.12484e+06	2.31481e+06	2.03633e+06	1.84113e+06	1.56081e+06	1.8086e+06	1.59391e+06	1.6333e+06	1.7008e+06	1.27777e+06	1.33239e+06	1.27432e+06	1.01994e+06	1.15427e+06	1.11784e+06	665969	744480	755418
113	Procyanidin B3	577.135	407.076	578.142	C30H26O12	[M-H]-	Tannins	Proanthocyanidins	1.10802e+07	1.43786e+07	1.35448e+07	1.28139e+07	7.33681e+06	8.81737e+06	5.39967e+06	7.70765e+06	6.58332e+06	1.62874e+07	1.44686e+07	1.56936e+07	1.17275e+07	1.31554e+07	1.37557e+07	7.61699e+06	6.19681e+06	6.50099e+06
114	5-Acetamidopentanoic Acid	158.082	116.072	159.089	C7H13NO3	[M-H]-	Organic acids	Organic acids	68291.1	77346.2	59398.2	106289	76234.6	78035.2	105749	103193	104344	85024.4	70663.3	77940.1	120933	93864.9	97262	166867	133736	130182
115	Norepinephrine	170.078	134	169.074	C8H11NO3	[M+H]+	Alkaloids	Alkaloids	2.77239e+06	3.47253e+06	2.94517e+06	3.81732e+06	3.56956e+06	3.64619e+06	2.88663e+06	2.7792e+06	2.78325e+06	3.15524e+06	3.44475e+06	3.28645e+06	3.00463e+06	2.83238e+06	3.00881e+06	3.37144e+06	3.29147e+06	3.15862e+06
116	LysoPC 17:0	510.355	184.073	509.348	C25H52NO7P	[M+H]+	Lipids	LPC	102742	173714	140171	136833	142524	143182	100968	95393.4	86346.8	102420	82599.5	92396.3	86945.8	91404.8	99634.3	82290.7	75054.2	68575.5
117	Hexadecyl ethanolamine	286.31	268.301	285.303	C18H39NO	[M+H]+	Alkaloids	Alkaloids	164908	210432	176061	282554	297613	273055	158617	162077	134581	131344	105552	120336	182174	188696	167688	151259	134424	142088
118	LysoPC 20:4	544.34	184.073	543.332	C28H50NO7P	[M+H]+	Lipids	LPC	9	9	9	1759.75	3138.51	3050.36	20852.4	16438.4	15048.7	755.79	1398.53	1299.6	1118.62	763.848	562.638	8675.35	6198.22	7588.86
119	2-Decanol	157.16	157.2	158.167	C10H22O	[M-H]-	Others	Alcohol compounds	1.56384e+06	1.68812e+06	1.67684e+06	1.61794e+06	1.63058e+06	1.46289e+06	1.34461e+06	1.38364e+06	1.60028e+06	1.63744e+06	1.58602e+06	1.57303e+06	1.45867e+06	1.53568e+06	1.42108e+06	1.5846e+06	1.58526e+06	1.33543e+06
120	L-Tyramine	138.091	103	137.084	C8H11NO	[M+H]+	Alkaloids	Alkaloids	3.65065e+06	4.80329e+06	4.09142e+06	4.19741e+06	4.29626e+06	4.10977e+06	1.61448e+06	1.57409e+06	1.57559e+06	1.60631e+06	1.72063e+06	1.74384e+06	1.64786e+06	1.47895e+06	2.20696e+06	555812	610450	582349
121	4-O-Glucosyl-3,4-dihydroxybenzyl alcohol	301.094	139.046	302.1	C13H18O8	[M-H]-	Others	Others	14437.8	143391	127654	135878	13227.6	81317.9	140710	182462	163566	166005	149602	153074	133829	122030	119458	95252.4	80678.1	86960
122	2R-hydroxy-9Z,12Z,15Z-octadecatrienoic acid	293.213	185.119	294.219	C18H30O3	[M-H]-	Lipids	Free fatty acids	22700.1	40691.4	18114.5	24288	29111	21470.7	26925.7	24557	38095	26547.4	26779.7	31964.7	31860.2	25143.6	39022.7	20449	23007.2	27363.5
123	Jujubogenin	471.348	471.24	472.355	C30H48O4	[M-H]-	Terpenoids	Triterpene	1.20499e+06	2.51042e+06	1.5937e+06	1.50882e+06	963848	1.12917e+06	1.63954e+06	1.7015e+06	3.08622e+06	718567	672376	1.10583e+06	1.59791e+06	1.47265e+06	1.3777e+06	574032	644447	661700
124	Phenylethanolamine	138.091	121.1	137.084	C8H11NO	[M+H]+	Alkaloids	Alkaloids	1.55156e+06	2.10647e+06	1.7593e+06	1.85414e+06	1.82549e+06	1.89225e+06	744721	682818	690698	739205	755801	771804	740191	677190	1.06834e+06	279142	280234	257919
125	2-Amino-3-methoxybenzoic acid	168.065	94.0645	167.058	C8H9NO3	[M+H]+	Phenolic acids	Phenolic acids	217931	250606	194062	83352.1	110022	62774.8	9	9	9	212989	174088	199260	104570	108560	107138	9	9	9
126	9,16-Dihydroxypalmitic acid	287.223	287.223	288.23	C16H32O4	[M-H]-	Lipids	Free fatty acids	78847.9	131327	51479.2	50660.8	48393.1	48868.2	89788	145164	223683	27262.8	23032.5	67930.8	153260	56030.7	110064	16787.6	43107.1	25026.5
127	Cycloleucine	130.086	84.0809	129.079	C6H11NO2	[M+H]+	Amino acids and derivatives	Amino acids and derivatives	2.69315e+07	2.91628e+07	2.76889e+07	3.00692e+07	2.81528e+07	2.67114e+07	1.87004e+07	1.89651e+07	1.87896e+07	1.99949e+07	1.84037e+07	2.00534e+07	1.93644e+07	2.04786e+07	2.04363e+07	1.12091e+07	1.19145e+07	1.13654e+07
128	3-Hydroxy-palmitic acid methyl ester	285.244	239.238	286.251	C17H34O3	[M-H]-	Lipids	Free fatty acids	11813	15782.6	8271.75	10912.4	5276.54	6123.02	8468.06	13940.3	14710.8	12820.2	15553.9	13399.5	7587.74	14988.4	13647.5	10160.5	12518.6	9120.36
129	Sinapic acid	223.061	193	224.069	C11H12O5	[M-H]-	Phenolic acids	Phenolic acids	13331.1	20048.6	12776.8	349593	223135	267921	608805	672595	709836	30461.8	39192.5	42255.6	251123	205253	268507	163562	194128	182861
130	LysoPC 18:0	524.371	184.073	523.364	C26H54NO7P	[M+H]+	Lipids	LPC	558172	795372	722429	974524	957960	983269	933253	939451	823310	452698	348198	426815	556409	536668	607766	628479	562775	549327
131	3,24-Dihydroxy-17,21-semiacetal-12(13)oleanolic fruit	471.348	471.35	472.355	C30H48O4	[M-H]-	Terpenoids	Triterpene	2.88803e+06	5.46524e+06	3.61143e+06	3.93339e+06	3.06168e+06	3.20446e+06	2.9799e+06	5.35628e+06	6.01355e+06	1.15044e+06	1.00434e+06	1.52437e+06	3.86498e+06	2.66663e+06	3.59756e+06	843124	1.13742e+06	1.09388e+06
132	Alphitolic acid	471.348	471.348	472.355	C30H48O4	[M-H]-	Terpenoids	Triterpene	4.03714e+06	6.53606e+06	3.57008e+06	4.448e+06	3.29238e+06	4.68797e+06	6.37308e+06	3.94913e+06	4983729	1.09477e+06	1.02684e+06	1.49743e+06	2.77148e+06	1.74309e+06	2.37086e+06	553506	655281	671402
133	1-O-Salicyloyl-β-D-glucose	299.077	137.025	300.084	C13H16O8	[M-H]-	Phenolic acids	Phenolic acids	456930	718915	518136	527917	384476	446624	379914	411809	379956	343220	319333	345566	307545	243519	283140	260788	224249	218746
134	Swinhoeic acid	485.327	455.317	486.334	C30H46O5	[M-H]-	Terpenoids	Triterpene	6770.04	11997.2	6945.99	3901.7	4265.11	5000.76	3642.65	3182.21	6434.3	3918.01	6330.38	5423.22	2484.28	3565.76	3323.57	1376	1136.27	986.925
135	1-Oxo-Siaresinolic acid	485.327	455.317	486.334	C30H46O5	[M-H]-	Terpenoids	Triterpene	6770.04	11997.2	6945.99	3901.7	4265.11	5000.76	3642.65	3182.21	6434.3	3918.01	6330.38	5423.22	2484.28	3565.76	3323.57	1376	1136.27	986.925
136	L-Proline	116.071	70.1	115.063	C5H9NO2	[M+H]+	Amino acids and derivatives	Amino acids and derivatives	1.71112e+07	1.85845e+07	1.70402e+07	9.35028e+06	9.48907e+06	1.14189e+07	9.16085e+06	8.72506e+06	8.46377e+06	2.60458e+07	2.68969e+07	2.39353e+07	1.60331e+07	1.6331e+07	1.34542e+07	8.80143e+06	9.59012e+06	9.28106e+06
137	LysoPC 15:0(2n isomer)	482.324	184.073	481.317	C23H48NO7P	[M+H]+	Lipids	LPC	53269	71153.7	63846.3	75914.1	77808.9	62372.7	66170.7	59210.4	62205.7	44647.8	39028.9	42912.7	46734.2	40781.5	49912.8	45806.4	41340.9	41661.5
138	Maslinic acid	471.348	471.348	472.355	C30H48O4	[M-H]-	Terpenoids	Triterpene	2.72508e+06	4.3757e+06	2.86308e+06	3.63782e+06	9	2.76947e+06	2.68197e+06	4.44339e+06	5.64803e+06	969389	795123	1.30533e+06	3.62805e+06	2.31231e+06	3.13657e+06	718470	913362	934564
139	5,6-Dihydrouracil	115	98.2	114.043	C4H6N2O2	[M+H]+	Nucleotides and derivatives	Nucleotides and derivatives	9	9	9	19385.8	23882.6	22223.5	29169.1	33582	41834.1	19513	25821.1	29519	33601.6	35313.1	22981.8	48620.1	12315.8	71111.9
140	Trehalose 6-phosphate	421.075	241.1	422.083	C12H23O14P	[M-H]-	Others	Saccharides	62176.6	72219.1	81530.4	139232	70320.3	98418.1	116868	162827	144703	82206.2	72515	88251.8	162950	133243	148344	172450	170844	194319
141	NG,NG-Dimethyl-L-arginine	203.15	70.0653	202.143	C8H18N4O2	[M+H]+	Amino acids and derivatives	Amino acids and derivatives	207312	191727	259078	40243.7	101172	48837.3	120168	41473.6	72240.9	158777	144500	89056	43164.6	42811.2	89859.8	56232.4	68115.5	43841.5
142	L-Glutamic acid	148.06	84	147.053	C5H9NO4	[M+H]+	Amino acids and derivatives	Amino acids and derivatives	3.39169e+07	3.40854e+07	3.15041e+07	2.59028e+07	2.28533e+07	2.25935e+07	3.68909e+07	3.85825e+07	3.70217e+07	3.87469e+07	3.81662e+07	3.66101e+07	3.75966e+07	3.53593e+07	3.65501e+07	3.9727e+07	4.20885e+07	3.85518e+07
143	1,14-Tetradecanedioic Acid	257.177	195.178	258.183	C14H26O4	[M-H]-	Lipids	Free fatty acids	15238.8	17072.1	17179.2	14876.3	10434.3	14592.9	14994.5	13727.2	13797.7	16210.8	16124.1	15239.9	13256.2	15812.9	14553.7	14483.1	13759.4	16582
144	2,6-Di-tert-butylphenol*	205.158	189.129	206.167	C14H22O	[M-H]-	Others	Others	66715.3	60568.9	65427.1	60082.9	43098.5	53854.3	48672.6	60275.1	54217.3	54382	63888.2	67978.5	62234.6	63135.7	67501.9	53339.3	59873.9	56845.9
145	N-Acetyl-L-Aspartic Acid	174.041	88	175.048	C6H9NO5	[M-H]-	Amino acids and derivatives	Amino acids and derivatives	102087	127078	103498	194840	160128	141655	142562	181189	176329	81093.3	97818.3	109361	191689	168007	189247	205240	181433	195776
146	Dihydrosphingosine	302.305	109.2	301.298	C18H39NO2	[M+H]+	Lipids	Sphingolipids	137506	173149	161041	113011	106696	115784	77006.4	62329.4	62734.6	156200	133906	139780	93661.6	92433.6	94414	67384	62228.3	63047.6
147	Isoceanothic acid	485.328	423.33	486.334	C30H46O5	[M-H]-	Terpenoids	Triterpene	42910.1	107077	51313.1	140512	102222	101060	88082.3	86807.5	129057	25950	23140.1	30427	67017	70513.9	60562.8	9522.44	9214.24	10600.8
148	Hexadecylsphingosine	274.274	256.265	273.267	C16H35NO2	[M+H]+	Lipids	Sphingolipids	2.54402e+06	3.16779e+06	2.66341e+06	2.98439e+06	2.81056e+06	2.77517e+06	2.686e+06	2.76691e+06	3.06187e+06	3.4411e+06	3.33395e+06	3.11362e+06	3.73272e+06	3.70041e+06	3.88751e+06	3.28811e+06	3.05724e+06	3.09698e+06
149	5-Aminoimidazole ribonucleotide	296.067	104.108	295.056	C8H14N3O7P	[M+H]+	Nucleotides and derivatives	Nucleotides and derivatives	190659	289222	248965	254980	234109	239709	273951	371278	426601	245725	184679	181403	267473	222125	323003	642403	700829	800512
150	LysoPE 18:2(2n isomer)	478.293	337.274	477.286	C23H44NO7P	[M+H]+	Lipids	LPE	1.51814e+06	2.24372e+06	1.89162e+06	1.75933e+06	1.91987e+06	1.75921e+06	1.03785e+06	1.02117e+06	1.0114e+06	1.90909e+06	1.5505e+06	1.69391e+06	1.57662e+06	1.58809e+06	1.59855e+06	770016	786964	720984
151	1-O-p-Coumaroylquinic acid	337.093	173.1	338.1	C16H18O8	[M-H]-	Phenolic acids	Phenolic acids	1.01598e+07	1.19765e+07	1.09095e+07	1.02788e+07	7.40789e+06	7.3443e+06	2.28175e+06	2.51623e+06	2.56712e+06	8.54398e+06	7.57544e+06	7.61718e+06	6.68005e+06	6.73255e+06	7.27764e+06	1.98394e+06	1.90308e+06	2.00486e+06
152	Uridine-5'-Diphosphate-D-Xylose	535.037	323.026	536.044	C14H22N2O16P2	[M-H]-	Nucleotides and derivatives	Nucleotides and derivatives	478319	481984	540762	571416	366882	391872	267250	297390	305588	570738	617145	603041	658656	647629	713792	362201	310770	287516
153	Cyclo(Ala-Gly)	129.065	56.0494	128.059	C5H8N2O2	[M+H]+	Amino acids and derivatives	Amino acids and derivatives	747214	677248	645894	591963	370678	337931	173529	176285	130299	315635	417252	448003	173498	205548	183949	154176	75256	82223.5
154	Blumenol C	211.169	135.116	210.162	C13H22O2	[M+H]+	Terpenoids	Terpene	26593.3	20915.8	17958.4	16920.1	17958.4	9204.85	21378.4	14213.3	17881.4	22233.4	17200.2	20053	21378.4	21148.8	17103.4	9	18417.3	26615.6
155	Cyclohexylamine	100.112	55.0545	99.1048	C6H13N	[M+H]+	Alkaloids	Alkaloids	103510	100844	93880.5	135827	125880	115243	115278	115512	134634	104416	86746.8	106962	124195	105368	102362	101138	97534.8	92058.6
156	Amygdalin	456.151	322.8	457.158	C20H27NO11	[M-H]-	Alkaloids	Alkaloids	13107.4	10997.5	18626.8	9625.83	11022.9	14444.4	8235.49	6863.82	17213.8	16553.9	18622.1	17930.6	21338.7	13885.4	62165.5	5434.07	5509.5	4844.65
157	Dodecanoic acid (Lauric acid)	199.17	199.17	200.178	C12H24O2	[M-H]-	Lipids	Free fatty acids	68003.6	79384.9	74524.4	66654.3	54211.7	51273.1	51208.9	62884.3	60866.3	64590.8	58476	62965.1	52730.4	57659.3	45763.2	49073.5	46120.9	47164.7
158	Nicotinic acid adenine dinucleotide	664.116	136.2	663.109	C21H27N7O14P2	[M+H]+	Nucleotides and derivatives	Nucleotides and derivatives	193645	218810	205034	406411	282685	278895	459029	433658	535240	205912	206122	239261	431717	330331	369291	399049	534339	496808
159	3-Indoleacrylic acid	188.071	118.065	187.063	C11H9NO2	[M+H]+	Alkaloids	Plumerane	670567	830509	599597	1.14211e+06	959405	996456	371633	379553	376710	1.28619e+06	1.45898e+06	1.10486e+06	1.2692e+06	1.51036e+06	1.33208e+06	557241	594566	496116
160	Quercetin-3-O-neohesperidoside*	611.161	303.049	610.153	C27H30O16	[M+H]+	Flavonoids	Flavonols	375168	534434	490537	310216	406584	297403	250114	221847	293805	599676	540909	531240	357361	400027	500201	115598	177511	179329
161	Hispidulin-7-O-glucoside(Homoplantaginin)	463.125	301.07	462.118	C22H22O11	[M+H]+	Flavonoids	Flavones	665725	1.12564e+06	918863	679698	711329	623513	493243	493660	518475	1.22129e+06	983669	1.03695e+06	862469	742961	830912	467535	401082	369933
162	4-Hydroxymandelonitrile	150.057	61.01	149.048	C8H7NO2	[M+H]+	Alkaloids	Phenolamine	1.21229e+06	1.51778e+06	1.25914e+06	931856	894907	858574	797223	843251	778977	1.6779e+06	921183	1.63274e+06	1.0759e+06	1.01325e+06	1.16692e+06	697511	833608	784266
163	11-Octadecanoic acid(Vaccenic acid)*	281.249	281.25	282.256	C18H34O2	[M-H]-	Lipids	Free fatty acids	3.20949e+06	5.97854e+06	3.88224e+06	2.36797e+06	2.69675e+06	1.61888e+06	3.32618e+06	4.34034e+06	3.76826e+06	2.81209e+06	2.85525e+06	4.3082e+06	3.02045e+06	3.01229e+06	4.25515e+06	2.145e+06	2.07158e+06	1.97658e+06
164	Cryptochlorogenic acid (4-O-Caffeoylquinic acid)*	353.088	191.05	354.095	C16H18O9	[M-H]-	Phenolic acids	Phenolic acids	3.40161e+06	5.04604e+06	4.51504e+06	5.31887e+06	3.71939e+06	4.57725e+06	8.19517e+06	8.58279e+06	9.24915e+06	4.74158e+06	3.89327e+06	4.20554e+06	4.47782e+06	4.35109e+06	5.29005e+06	6.91218e+06	6.8034e+06	7.64133e+06
165	LysoPE 14:0	426.262	285.242	425.254	C19H40NO7P	[M+H]+	Lipids	LPE	7582.85	4263.27	5855.75	6890.22	8057.97	4731.7	6231.18	9184	8408.04	9946.69	4578.75	7561.82	8429.77	5247.52	10144.4	3575.63	5677.41	4393.19
166	3-O-Galloyl-D-glucose*	331.069	169.01	332.075	C13H16O10	[M-H]-	Phenolic acids	Phenolic acids	590165	736637	753362	729957	409290	474416	379989	464494	473498	665262	662130	802066	565033	482339	474627	270660	261977	237243
167	Mucic acid Dimethyl Ester	237.062	87.0085	238.069	C8H14O8	[M-H]-	Organic acids	Organic acids	414204	413705	519534	392347	238531	300070	294442	326691	363522	386824	353012	380681	306431	263482	323346	305355	240625	276403
168	L-Isoleucine	132.102	86	131.095	C6H13NO2	[M+H]+	Amino acids and derivatives	Amino acids and derivatives	1.63813e+07	1.31414e+07	1.89479e+07	9.81341e+06	1.44371e+07	8.13722e+06	1.19873e+07	1.22973e+07	1.27939e+07	1.26096e+07	1.18036e+07	1.31148e+07	1.19677e+07	1.10607e+07	1.21426e+07	8.97814e+06	9.33174e+06	8.74769e+06
169	Azelaic acid	187.098	125	188.105	C9H16O4	[M-H]-	Lipids	Free fatty acids	277614	330748	382853	251941	158269	251500	311560	492967	381697	266630	247420	296501	197888	227901	238509	223917	252896	236078
170	2α-Hydroxyursolic acid	471.35	471.35	472.355	C30H48O4	[M-H]-	Terpenoids	Triterpene	2.12762e+06	3.30766e+06	2.20212e+06	2.97261e+06	2.00164e+06	2.18709e+06	2.42184e+06	3.76924e+06	5.04854e+06	931980	795436	1.17609e+06	3.11617e+06	2.06698e+06	2.61945e+06	724054	909619	827146
171	LysoPE 18:3(2n isomer)	476.277	335.258	475.27	C23H42NO7P	[M+H]+	Lipids	LPE	469594	657866	587763	324474	424554	299276	103619	85973	85443.2	919747	576565	653818	305622	318692	298461	60063	58393.8	55277.6
172	L-Pipecolic Acid	130.086	84.0818	129.079	C6H11NO2	[M+H]+	Alkaloids	Piperidine alkaloids	2.93353e+07	3.1741e+07	2.86914e+07	3.16891e+07	2.84958e+07	2.80893e+07	1.85312e+07	2.12231e+07	1.89073e+07	2.00473e+07	1.87678e+07	1.91261e+07	2.11164e+07	2.22371e+07	2.29544e+07	1.23695e+07	1.06401e+07	1.27935e+07
173	2α,3α-Dihydroxyursolic acid	487.344	469.33	488.35	C30H48O5	[M-H]-	Terpenoids	Triterpene	486272	960859	565051	942053	674888	633196	554708	733695	994244	283486	241594	331738	611179	419603	539511	174965	177113	175814
174	Cycloartenol	427.393	345	426.386	C30H50O	[M+H]+	Terpenoids	Triterpene	56918.8	50887.6	51540.7	52992.4	48895.8	49379.2	54406.5	56616.7	57690.3	54857.6	53107.2	53861.9	52819.9	51269.4	51353.1	56850.5	57293.6	57658.1
175	Pyridoxine	170.081	134.1	169.074	C8H11NO3	[M+H]+	Others	Vitamin	2.89117e+06	3.57348e+06	3.07779e+06	3.99933e+06	3.86199e+06	3.80411e+06	2.96999e+06	2.80836e+06	2.74908e+06	3.10207e+06	3.58591e+06	3.35807e+06	3.33485e+06	2.95675e+06	3.02675e+06	3.21996e+06	3.29754e+06	3.3281e+06
176	5,7-Dihydroxycoumarin	177.019	135.044	178.027	C9H6O4	[M-H]-	Lignans and Coumarins	Coumarins	390960	430046	422978	358180	351710	323201	217361	213268	195201	383909	329302	381307	319741	252069	330402	168444	175271	192502
177	isoscopoletin-glucoside	355.104	163.036	354.095	C16H18O9	[M+H]+	Lignans and Coumarins	Coumarins	1.38936e+07	1.70517e+07	1.46711e+07	2.04349e+07	2.21939e+07	1.93629e+07	2.96929e+07	3.11879e+07	3.21082e+07	1.30096e+07	1.40221e+07	1.56989e+07	14530217	1.5295e+07	1.72671e+07	2.04965e+07	2.213e+07	1.98577e+07
178	Guanosine	284.099	152	283.092	C10H13N5O5	[M+H]+	Nucleotides and derivatives	Nucleotides and derivatives	849449	1.21373e+06	475603	882028	859367	841934	564986	617962	586890	1.10917e+06	931543	1.04326e+06	868490	1.00017e+06	958890	417594	420467	323290
179	Corosolic acid	471.348	471.348	472.355	C30H48O4	[M-H]-	Terpenoids	Triterpene	2.68709e+06	4.82214e+06	3.03329e+06	3.97248e+06	2.84199e+06	3.11635e+06	2.97549e+06	4.4195e+06	6.7475e+06	1.11252e+06	862410	1.4629e+06	3.60802e+06	2.8175e+06	3.12363e+06	812721	1.12193e+06	939786
180	6-Aminocaproic acid	132.102	69	131.095	C6H13NO2	[M+H]+	Organic acids	Organic acids	2.03743e+06	2.70927e+06	2.38738e+06	1.88713e+06	1.85894e+06	1.68759e+06	2.37816e+06	2.31822e+06	2.32015e+06	2.58942e+06	2.32037e+06	2.5212e+06	2.15464e+06	2.11132e+06	2.36243e+06	1.82852e+06	1.88202e+06	1.71454e+06
181	Mevalonic acid	147.066	59.0139	148.074	C6H12O4	[M-H]-	Organic acids	Organic acids	129287	128361	153149	204773	173823	201062	313609	366005	322668	9	9	9	248599	192293	236081	460198	472084	460832
182	O-Acetylserine	148.06	88	147.053	C5H9NO4	[M+H]+	Amino acids and derivatives	Amino acids and derivatives	519816	646805	595556	359047	327886	357044	513457	251531	412418	685585	665502	659883	548645	614712	545228	546326	545700	506084
183	Gallocatechin 3-O-gallate*	457.078	169.02	458.085	C22H18O11	[M-H]-	Flavonoids	Flavanols	64093.8	124524	122660	59590.6	31462	39144	20358.2	7862.36	16213.1	70349.3	102717	99197.7	45563.9	40686.8	67429.6	17638.3	18061.2	9
184	L-Lysine	147.113	84	146.106	C6H14N2O2	[M+H]+	Amino acids and derivatives	Amino acids and derivatives	286185	325407	342055	301728	283558	278676	1.13111e+06	1.19051e+06	1.18331e+06	343118	318014	344810	377350	363322	404230	890709	957732	867284
185	Nicotinamide	123.055	80.05	122.048	C6H6N2O	[M+H]+	Others	Vitamin	157344	189920	197031	234960	248252	206854	227885	219107	202223	162660	148500	165843	185007	202921	207333	194292	198859	198945
186	Octadeca-11E,13E,15Z-trienoic acid	279.2	149.4	278.225	C18H30O2	[M+H]+	Lipids	Free fatty acids	3.06005e+06	3.15637e+06	2.63677e+06	2.32502e+06	1.99342e+06	3.23262e+06	2.31151e+06	2.40375e+06	1.78024e+06	2.48559e+06	2.45155e+06	2.09542e+06	2.81053e+06	2.53802e+06	1.87557e+06	2.40929e+06	2.07959e+06	2.14193e+06
187	Kaempferol-3-O-rhamnoside (Afzelin)(Kaempferin)	431.098	285	432.106	C21H20O10	[M-H]-	Flavonoids	Flavonols	96395.3	126598	132971	24903.9	22903.4	27527.7	26381	30345.9	36677.7	302940	347471	325856	87657.9	89013.6	98457	34794.6	40320.6	42089.1
188	3-Hydroxy-3-methylpentane-1,5-dioic acid	161.046	99.0501	162.053	C6H10O5	[M-H]-	Amino acids and derivatives	Amino acids and derivatives	7.13448e+06	8.11839e+06	8067738	8.83018e+06	7.51708e+06	7.51878e+06	1.50557e+07	1.84637e+07	1.72102e+07	1.31801e+07	1.37891e+07	1.42309e+07	1.49618e+07	1.36261e+07	1.44274e+07	1.95035e+07	1.90053e+07	1.78472e+07
189	Histidinol	142.097	124.087	141.09	C6H11N3O	[M+H]+	Alkaloids	Alkaloids	2.2978e+07	2.30573e+07	2.29327e+07	2.20492e+07	2.28066e+07	2.3364e+07	2.02319e+07	2.08899e+07	2.04748e+07	2.34041e+07	2.13324e+07	2.2668e+07	2.00979e+07	2.09578e+07	2.1185e+07	2.12611e+07	2.02333e+07	2.05036e+07
190	Catechin gallate	441.083	169.02	442.09	C22H18O10	[M-H]-	Flavonoids	Flavanols	49410	47470.3	70333.1	32166.4	28677.5	16109.8	27947	27872.3	14583.2	47783	108680	42593.5	23407.8	34834.9	47442.3	29155.9	26340.4	25924.9
191	N-Benzylmethylene isomethylamine	120.081	103.055	119.073	C8H9N	[M+H]+	Alkaloids	Alkaloids	2.62481e+06	3.41096e+06	2.93174e+06	2.4027e+06	2.52468e+06	2.42627e+06	384027	374034	369028	4.51267e+06	3.2768e+06	3.87837e+06	2.59092e+06	2.67118e+06	2.37534e+06	382126	377096	383514
192	4-Nitrophenol	140	99	139.027	C6H5NO3	[M+H]+	Others	Others	6.91406e+07	6.14676e+07	7.36166e+07	6.57556e+07	6.25777e+07	5.84824e+07	3.33789e+07	3.8859e+07	3.45343e+07	7.72664e+07	6.43121e+07	7.51262e+07	6.32681e+07	6.70049e+07	5.94823e+07	3.62677e+07	3.43842e+07	3.73577e+07
193	Isorhamnetin-3-O-rhamnoside	463.122	317.06	462.116	C22H22O11	[M+H]+	Flavonoids	Flavonols	50052.8	116626	74373.2	45723.6	34389.7	39430.8	47386.9	47954.8	133838	38109.2	42090	38829.7	56359.1	60729.3	95366.8	21193.5	29864.4	13498.8
194	Quercetin-3-O-glucoside (Isoquercitrin)	463.088	300.028	464.096	C21H20O12	[M-H]-	Flavonoids	Flavonols	1.14883e+06	1.75359e+06	1.21339e+06	521445	461446	496756	463051	443721	1.18791e+06	1.54482e+06	1.36966e+06	1.81045e+06	1.215e+06	845843	1.19876e+06	277587	414278	372368
195	3-amino-2-naphthoic acid	188.071	118.06	187.063	C11H9O2N	[M+H]+	Alkaloids	Alkaloids	532419	794681	596752	1.06688e+06	989986	825181	354649	406562	381686	1.34255e+06	1.36004e+06	1.15429e+06	1.31201e+06	1.40445e+06	1.27544e+06	597043	509223	485455
196	Abscisic acid	263.129	204.115	264.136	C15H20O4	[M-H]-	Terpenoids	Sesquiterpenoids	193062	269633	227614	1.98015e+06	1.41568e+06	1.68247e+06	1.53049e+06	1.93886e+06	2.01707e+06	199350	179732	255313	1.32881e+06	1.23612e+06	1.39328e+06	783567	763244	779215
197	4-Hydroxybenzoic acid	137.024	93	138.032	C7H6O3	[M-H]-	Phenolic acids	Phenolic acids	80616.7	63788	45065.6	80956.3	41529.8	49986.1	255947	306202	335953	86350.6	69974.7	44783.7	104051	66172.1	82950	172284	141360	174391
198	Isorhamnetin-7-O-glucoside (Brassicin)*	479.118	317.06	478.111	C22H22O12	[M+H]+	Flavonoids	Flavonols	1.21214e+06	1.76082e+06	1.29899e+06	562895	665152	570541	525288	484236	1.1821e+06	1.24164e+06	816289	1.04091e+06	1.10036e+06	924736	1.25583e+06	401388	553532	534454
199	2α,3α,19α,23-tetrahydroxy-12-ursen-28-oic acid	503.34	503.34	504.345	C30H48O6	[M-H]-	Terpenoids	Triterpene	144984	414093	179509	3.89809e+06	2.09911e+06	1.83847e+06	219612	245318	243522	80210.8	72009.3	74461.5	151457	167181	130482	39062.7	41111.7	39577.1
200	D-Erythrose-4-phosphate	199.002	78.9585	200.009	C4H9O7P	[M-H]-	Others	Saccharides	254817	335861	291795	375724	261258	336576	319182	417513	345330	212317	173335	240756	371270	335861	358420	282673	255989	253735
201	D-Fructose 6-Phosphate	259.022	96.9688	260.03	C6H13O9P	[M-H]-	Others	Saccharides	3.61995e+06	4.72001e+06	4.30909e+06	3.55333e+06	1.86082e+06	2.45103e+06	1.55016e+06	2.1091e+06	2.01404e+06	4.02897e+06	3.70126e+06	3.99305e+06	3.07562e+06	2.88732e+06	3.23119e+06	2.10026e+06	2.16189e+06	2.13965e+06
202	3,4-Dimethoxycinnamic acid	207.066	133.1	208.074	C11H12O4	[M-H]-	Phenolic acids	Phenolic acids	9	9	9	11480.9	7756.73	7164.68	60962	61296.1	59747.9	9	9	9	7920.47	12818.4	16591.4	105289	121496	121999
203	Menatetrenone (Vitamin K2)	445.3	341.3	444.303	C31H40O2	[M+H]+	Others	Vitamin	1.12566e+06	804140	973293	705729	528901	500828	255930	258479	270828	862130	1.00019e+06	690077	720626	1.02849e+06	697607	446860	440944	314982
204	3-O-Caffeoylquinic acid*	353.088	191.059	354.095	C16H18O9	[M-H]-	Phenolic acids	Phenolic acids	3.66945e+06	4.46601e+06	5.03447e+06	4.60023e+06	3.67455e+06	3.9236e+06	2.56541e+06	2.74e+06	2.5529e+06	4.40174e+06	4.18719e+06	4.24985e+06	3.43669e+06	3.77897e+06	3.82452e+06	2.27507e+06	2.21239e+06	2.28987e+06
205	1-O-Galloyl-β-D-glucose*	331.067	169.014	332.074	C13H16O10	[M-H]-	Phenolic acids	Phenolic acids	484145	761787	612991	644763	304713	464188	293095	441137	389432	662018	598048	616959	546598	394803	565642	284320	224794	207049
206	Glucose-1-phosphate*	259.022	97	260.03	C6H13O9P	[M-H]-	Others	Saccharides	4.269e+06	5.70683e+06	6.01041e+06	4.65761e+06	2.19188e+06	2.95093e+06	2.02959e+06	2.92017e+06	2.69403e+06	5.06943e+06	4.56615e+06	5.01043e+06	3.82459e+06	3.83554e+06	4.23658e+06	2.89943e+06	3.11217e+06	2.87604e+06
207	4,6-(S)-Hexahydroxydiphenoyl-β-D-glucose	481.062	300.999	482.07	C20H18O14	[M-H]-	Tannins	Tannin	64522.7	61338.2	67756.8	126350	84263.9	68135.3	52751.7	61966.4	63397.5	63992.5	59117.1	57663.8	56456.2	68573.2	44685	54329.1	38300.6	42941.5
208	L-Asparagine	133.061	74	132.054	C4H8N2O3	[M+H]+	Amino acids and derivatives	Amino acids and derivatives	9.88901e+06	1.10528e+07	9.81432e+06	4.6282e+06	3.91895e+06	3.06189e+06	3.50605e+06	3.68924e+06	3.68788e+06	7.93112e+06	6.95732e+06	7.39154e+06	3.65127e+06	4.06582e+06	3.12543e+06	6.10947e+06	6.51392e+06	6.45714e+06
209	1-O-Eudesmoylquinic acid	385.1	151.1	386.102	C17H22O10	[M-H]-	Phenolic acids	Phenolic acids	77230.2	29194.5	78006.4	49722.3	36540.1	44192.7	15303.2	39639.3	22229.3	130427	133195	132864	58986.8	52848	60414.6	38087.4	28724.4	42580.7
210	4-O-acetyl-3-O-caffeoyl-2-C-methyl-D-erythronate	355.102	163.039	354.095	C16H18O9	[M+H]+	Others	Others	8.27733e+07	9.08215e+07	8.87538e+07	8.54333e+07	8.81203e+07	9.02336e+07	6.53596e+07	6.50711e+07	6.61867e+07	8.51146e+07	8.41516e+07	8.49256e+07	7.59165e+07	7.99775e+07	8.25624e+07	6.0469e+07	5.55724e+07	5.78836e+07
211	(S)-2-Phenyloxirane	121.065	77.0388	120.058	C8H8O	[M+H]+	Others	Others	3.4431e+06	4.18795e+06	3.79299e+06	3.93075e+06	3.95083e+06	3.76499e+06	1.6607e+06	1.612e+06	1.53265e+06	1.69944e+06	1.69867e+06	1.71993e+06	1.71974e+06	1.51559e+06	2.27225e+06	821348	868158	810723
212	1-Decanol	157.16	157.2	158.167	C10H22O	[M-H]-	Others	Alcohol compounds	1.65807e+06	1.55973e+06	1.65206e+06	1.5411e+06	1.53177e+06	1.34821e+06	1.32269e+06	1.34437e+06	1.46635e+06	1.59122e+06	1.47647e+06	1.47697e+06	1.2856e+06	1.41641e+06	1.43801e+06	1.491e+06	1.46471e+06	1.45593e+06
213	6-C-Methylquercetin-3-O-rutinoside	625.18	317.06	624.169	C28H32O16	[M+H]+	Flavonoids	Flavonols	16741.8	23914.8	31087.8	9	24057.2	22719.3	23914.8	15546.3	17937.3	39472.8	24194.8	9	31087.8	28696.8	25110.3	14350.8	10764.3	11954.8
214	Methyldopa	212.092	166	211.084	C10H13NO4	[M+H]+	Amino acids and derivatives	Amino acids and derivatives	118797	121709	137449	82182.3	35225.7	73817.4	9	9	9	145728	52081.9	25727	97162.5	104917	45942.7	9	9	9
215	Quercetin-5-O-β-D-glucoside*	465.1	303.05	464.096	C21H20O12	[M+H]+	Flavonoids	Flavonols	2.91097e+06	4.89453e+06	3.771e+06	1.70599e+06	1.92835e+06	1.70455e+06	1.06349e+06	1.41528e+06	3.43031e+06	4.40163e+06	4.00266e+06	4.89995e+06	4.28746e+06	2.51309e+06	4.55614e+06	1.13916e+06	1.52645e+06	1.1431e+06
216	LysoPC 15:0	482.324	184.073	481.317	C23H48NO7P	[M+H]+	Lipids	LPC	48110.3	74255.4	71218.6	66331.8	66863.3	59198.7	67450.7	64187.5	56734.1	38451.8	33580.4	41511.7	40958.7	41712.4	51529.8	46373.4	41366.1	40685.9
217	Tricin-7-O-saccharic acid	521.094	329.2	522.101	C23H22O14	[M-H]-	Flavonoids	Flavones	376963	464439	361499	318009	205278	190368	240472	346917	295172	494219	411358	413626	327185	258288	288081	156411	154760	139741
218	Ferulic acid-4-O-glucoside	355.104	193.05	356.111	C16H20O9	[M-H]-	Phenolic acids	Phenolic acids	7.01907e+06	8.6076e+06	7.38951e+06	8.52022e+06	4.99095e+06	6.29454e+06	4.76726e+06	6.12744e+06	5.80664e+06	8.58481e+06	6.83798e+06	8.04455e+06	6.82026e+06	6.56779e+06	7.2574e+06	4.65501e+06	4.82056e+06	4.49342e+06
219	S-Methyl-L-cysteine	136.042	91.0537	135.035	C4H9NO2S	[M+H]+	Amino acids and derivatives	Amino acids and derivatives	161994	186256	154506	217429	178054	173222	105289	98724.9	76776.5	210602	177530	208687	209340	210669	217818	105452	66782.9	70552
220	Sanguisorbigenin	455.352	409.346	454.345	C30H46O3	[M+H]+	Terpenoids	Triterpene	11240.9	26091.8	14923.9	9	9	9	13794.7	13336.7	25959.6	7173.08	8712.2	11239.7	8045.11	7825.06	7321.81	5323.26	1910.12	5133.39
221	2-Amino-1,3-eicosanediol	330.337	312.326	329.327	C20H43NO2	[M+H]+	Lipids	Sphingolipids	2.21146e+06	2.37976e+06	2.36401e+06	2.28424e+06	2.29982e+06	2.23471e+06	2.23307e+06	2.30963e+06	2.13263e+06	2.155e+06	2.35725e+06	2.07775e+06	2.22972e+06	2.40929e+06	2.37801e+06	2.39832e+06	2.0753e+06	1.8382e+06
222	Quercetin-3-O-galactoside (Hyperin)	463.088	300	464.096	C21H20O12	[M-H]-	Flavonoids	Flavonols	1.73128e+06	2.31429e+06	1.43803e+06	691792	609106	629971	525646	562473	1.5212e+06	1.96854e+06	1.80054e+06	2.0694e+06	1.34786e+06	1.07696e+06	1.67136e+06	419585	512648	437371
223	Stearamide	284.295	102.091	283.288	C18H37NO	[M+H]+	Alkaloids	Alkaloids	174795	140670	101694	75530.1	84743.2	66579.4	53194.5	40453.1	22659.9	83156.5	44150.5	53442	71084.9	73541.8	63477.2	42370	37074	25255.5
224	Eriodictyol (5,7,3',4'-Tetrahydroxyflavanone)	289.071	153.018	288.063	C15H12O6	[M+H]+	Flavonoids	Flavanones	10749.2	65036.4	43189.3	5145.61	10091.3	1793.15	12155.4	3971.05	4672.15	20873.9	15247.9	19176.3	9	9	9	9	9	9
225	3-O-Caffeoylquinic acid methyl ester	369.115	177.053	368.111	C17H20O9	[M+H]+	Phenolic acids	Phenolic acids	1.07456e+07	1.2016e+07	1.11172e+07	9.78498e+06	9.77286e+06	9.02695e+06	6.63769e+06	6.31981e+06	6.31367e+06	1.84905e+07	1.67e+07	1.66767e+07	1.16151e+07	1.1461e+07	1.15194e+07	7.36795e+06	7.20053e+06	7.07211e+06
226	5,6,7-Trimethoxycoumarin	237.073	176.04	236.068	C12H12O5	[M+H]+	Lignans and Coumarins	Coumarins	9	9	9	21852.7	18754.3	17088.5	822160	864909	760478	1608.29	997.92	590.087	84258.2	97255.6	65776.6	791886	639693	654082
227	Coleonolic acid	471.347	205.159	470.34	C30H46O4	[M+H]+	Terpenoids	Triterpene	366644	679479	415840	658503	500579	427934	438223	516448	690051	207981	153446	196418	449401	323604	406833	126416	153063	120202
228	1-O-Vanilloyl-D-Glucose	329.11	167.03	330.095	C14H18O9	[M-H]-	Phenolic acids	Phenolic acids	1.20613e+06	1.24699e+06	1.3729e+06	997893	655916	784633	626366	908558	754054	1.2461e+06	1.11491e+06	1.09227e+06	1.32404e+06	1.25438e+06	1.01961e+06	439625	539519	513819
229	Madasiatic acid	487.354	487.354	488.35	C30H48O5	[M-H]-	Terpenoids	Triterpene	552404	886433	641082	1.07928e+06	786834	785339	1.05623e+06	1.2491e+06	1.83003e+06	191359	148845	216506	384033	198157	386336	95675.9	121410	111637
230	3-O-p-Coumaroylshikimic acid	319	145.1	320.09	C16H16O7	[M-H]-	Phenolic acids	Phenolic acids	453606	519984	533920	115591	130439	165012	4731.44	5504.96	7105.06	308115	279732	341973	77754.3	90571.7	76518.2	7042.75	8715.17	3927.84
231	Kaempferol-3-O-galactoside (Trifolin)*	447.093	285.041	448.101	C21H20O11	[M-H]-	Flavonoids	Flavonols	370664	499550	493792	343668	273764	326089	195781	188881	229978	410388	396275	442030	391297	351133	463443	172143	143993	159229
232	LysoPE 18:2	478.293	337.274	477.286	C23H44NO7P	[M+H]+	Lipids	LPE	1.22771e+06	1.80893e+06	1.78639e+06	1.67485e+06	1.52681e+06	1.70939e+06	1.06612e+06	886683	888356	1.70759e+06	1.32264e+06	1.71192e+06	1.41605e+06	1.20911e+06	1.50323e+06	719001	738354	676136
233	5-Hydroxy-L-tryptophan	221.092	204	220.085	C11H12N2O3	[M+H]+	Amino acids and derivatives	Amino acids and derivatives	28293.6	35752.8	37524.2	41675.4	38903	38861.1	52219	49421.2	39660.1	49578	42651.5	43561.7	50527.9	63762.8	50640.2	54048.2	37107.9	45802.7
234	4-Methoxyphenylpropionic acid	179.071	146.038	180.079	C10H12O3	[M-H]-	Phenolic acids	Phenolic acids	4790.72	812.093	1594.27	19246.8	30604.3	11075.2	302213	334386	297420	9	9	9	29532.4	9615.2	36336.5	267706	235971	267789
235	Oleamide (9-Octadecenamide)	282.279	247.243	281.272	C18H35NO	[M+H]+	Lipids	Free fatty acids	62524.6	78777.5	63141.9	46834.9	51254.6	42026.3	24594.6	18434.8	19274.3	36383.9	29479.4	34230.5	32224.6	44183.4	32249.7	16345.3	17942.7	13918.5
236	N-benzoyl-2-aminoethyl-β-D-glucopyranoside	328.13	310.12	327.132	C15H21NO7	[M+H]+	Alkaloids	Alkaloids	49526	62514.5	65965.5	44855.5	45347.4	40200.5	21446.5	16717.8	17020.4	119310	86527.8	92011.7	46327.5	55182.6	63975.6	22232.4	13932.1	21369.5
237	L-Leucine	132.102	86.2	131.095	C6H13NO2	[M+H]+	Amino acids and derivatives	Amino acids and derivatives	1.56856e+07	1.24708e+07	1.7321e+07	9.2127e+06	13247819	8.41456e+06	1.10469e+07	1.15515e+07	1.15192e+07	1.31679e+07	1.09068e+07	1.23264e+07	1.59628e+07	9.97092e+06	1.10593e+07	8.44899e+06	8.92744e+06	8.05612e+06
238	Catechin-catechin-catechin	865.198	407.1	866.206	C45H38O18	[M-H]-	Flavonoids	Flavanols	2.76656e+06	2.63113e+06	2.12692e+06	2.77186e+06	3.00006e+06	2.57382e+06	1.13674e+06	1.11997e+06	1.19872e+06	3.78512e+06	3.12475e+06	3.89627e+06	2.80673e+06	2.30978e+06	3.04565e+06	1.14369e+06	1.24366e+06	1.07217e+06
239	γ-Glutamyl-L-valine	247.129	184.097	246.122	C10H18N2O5	[M+H]+	Amino acids and derivatives	Amino acids and derivatives	98698.1	84434.9	103274	79351.3	75090.2	63758.9	94050.5	103263	107606	103220	75814.3	95947.3	100437	100322	87763.9	122772	114715	122351
240	L-Valine	118.086	72.1	117.079	C5H11NO2	[M+H]+	Amino acids and derivatives	Amino acids and derivatives	1.37787e+07	6.93632e+06	6.54456e+06	1.03087e+07	9.73117e+06	8.42096e+06	1.07548e+07	1.07425e+07	1.12323e+07	2.32471e+07	1.06844e+07	1.10585e+07	1.81745e+07	1.70474e+07	1.78501e+07	10121356	1.12005e+07	1.08141e+07
241	12,13-DHOME; (9Z)-12,13-Dihydroxyoctadec-9-enoic acid	313.238	251.24	314.246	C18H34O4	[M-H]-	Lipids	Free fatty acids	9843.53	15165.9	9982.77	7519.6	7555.91	9039.43	7442.7	12853.5	9182.2	9375.31	9506.22	9396.9	6727.3	8754.91	10252.1	6810.45	7503.9	10185.8
242	α-Linolenic Acid	277.217	277.217	278.225	C18H30O2	[M-H]-	Lipids	Free fatty acids	5.06794e+06	5.11906e+06	5.04133e+06	3.88786e+06	2.95417e+06	2.80983e+06	5.7701e+06	8.79153e+06	7.80976e+06	4.01746e+06	4.22365e+06	4.29237e+06	3.95222e+06	4.21409e+06	4.00227e+06	4.86806e+06	5.02746e+06	4.77257e+06
243	Caffeic aldehyde	165.1	95.2	164.047	C9H8O3	[M+H]+	Others	Aldehyde compounds	70193.8	101247	76690.5	235814	213684	183646	276018	267849	257156	43710.8	36301.2	38082.3	57229.1	61370.8	59822.6	41019.2	37197.3	39597.9
244	Dulcitol	181.072	101	182.079	C6H14O6	[M-H]-	Others	Saccharides	1.62038e+07	1.69165e+07	2.00248e+07	1.41161e+07	1.08373e+07	1.22464e+07	1.74659e+07	1.99519e+07	2.05852e+07	1.79588e+07	1.7279e+07	2.00995e+07	1.43417e+07	1.57975e+07	1.5279e+07	1.49219e+07	1.50899e+07	1.54084e+07
245	Apigenin-6-C-glucoside (Isovitexin)*	431.098	311	432.106	C21H20O10	[M-H]-	Flavonoids	Flavones	24043.7	16184.7	36466.1	40242.4	23773	22580.2	31445.6	44044	27344.6	25402.2	32161	27642.8	35229.1	26640.3	28042	31873.2	34729.2	43912
246	Apigenin-8-C-Glucoside (Vitexin)*	431.098	311	432.106	C21H20O10	[M-H]-	Flavonoids	Flavones	24043.7	16184.7	36466.1	40242.4	23773	22580.2	31445.6	44044	27344.6	25402.2	32161	27642.8	35229.1	26640.3	28042	31873.2	34729.2	43912
247	2-Hydroxy-2-methyl-3-oxobutanoic acid*	131.035	87.0443	132.042	C5H8O4	[M-H]-	Organic acids	Organic acids	373998	429828	431484	419209	405428	419364	237913	227659	243996	552788	557947	528978	357517	386127	381710	313516	291654	327907
248	Rhamnetin-3-O-Rutinoside*	625.166	317.066	624.168	C28H32O16	[M+H]+	Flavonoids	Flavonols	104036	213858	167467	126789	72452.5	100708	82340.9	74683.5	101618	211504	179993	184319	192445	151693	183389	37329.8	62264.5	48659
249	N6-(2-Hydroxyethyl)adenosine	312.13	180.088	311.123	C12H17N5O5	[M+H]+	Nucleotides and derivatives	Nucleotides and derivatives	91099.2	112494	98882.1	80689.2	91874.5	72175.6	117124	139245	113220	96880.3	89720.3	139464	64423.6	63128.4	70875.3	99617.5	110533	109233
250	N-(beta-D-Glucosyl)nicotinate	286.092	124	285.085	C12H15NO7	[M+H]+	Others	Vitamin	401619	567404	457762	605388	463432	457337	452693	529826	475506	714904	539544	662109	491165	438581	588272	460330	486483	452267
251	Methyl 3-aminopropanoate	104.071	59.0145	103.063	C4H9NO2	[M+H]+	Amino acids and derivatives	Amino acids and derivatives	43389.1	83674.2	61981.5	56936.9	62494.6	40172.7	115725	110753	105823	52065.4	44561.8	48892.5	37811.8	31560.8	40840.1	115909	81313.1	91571.2
252	4-MethoxycinnaMaldehyde	163.075	91.1	162.068	C10H10O2	[M+H]+	Others	Aldehyde compounds	46305.2	77021.6	46162.7	32360.5	74768.7	59882.8	27058.6	25919.3	37827.3	56316	60844.3	62966.5	43186.4	35361	55987.2	74944	32594.8	48871.7
253	DL-2-hydroxystearic acid*	299.259	253.251	300.266	C18H36O3	[M-H]-	Lipids	Free fatty acids	20488.8	42800.5	32416.2	19699	16859.2	14818.4	15472.4	28775.5	27027.4	29583.4	30563.5	27246.5	20711.2	24646.8	36073	18582.3	26372	25134.2
254	Diosmetin-7-O-glucoside*	463.124	301.07	462.116	C22H22O11	[M+H]+	Flavonoids	Flavones	790194	1.13078e+06	935292	705981	807721	605894	516389	635306	496009	1.31887e+06	1.00956e+06	1.08952e+06	912568	853684	986018	514879	432968	445207
255	6-Methoxykaempferol-3-O-glucoside	479.118	317.073	478.111	C22H22O12	[M+H]+	Flavonoids	Flavonols	1.16044e+06	1.64304e+06	1.21433e+06	646818	742438	543276	497369	440703	1.28102e+06	1.07573e+06	802979	1.16796e+06	1.2006e+06	915866	1.10027e+06	454444	566956	427944
256	Shikimic acid	173.046	93	174.053	C7H10O5	[M-H]-	Organic acids	Organic acids	193373	217366	204234	300060	240198	191748	104751	233100	214419	202153	253351	220782	225650	237197	243384	135603	240126	221786
257	Phenylpyruvic acid	163.04	91	164.047	C9H8O3	[M-H]-	Phenolic acids	Phenolic acids	58524.6	137448	87007.1	95069.2	51595.4	62961.6	64120.6	77321.6	89043.1	251591	209661	232609	161605	163325	220580	130355	123492	101219
258	6,7-Dihydroxycoumarin-7-O-(6'-acetyl)glucoside	367.064	205.035	368.074	C16H16O10	[M-H]-	Lignans and Coumarins	Coumarins	587196	619498	605660	551036	546339	528180	332384	422983	398634	41752.6	36321.7	59721.7	49131	37646.3	43739.1	20440.7	16437.2	19606.3
259	2α,3α,23-trihydroxyolean-12-en-28-oic acid	487.34	487.34	488.35	C30H48O5	[M-H]-	Terpenoids	Triterpene	514445	1.02703e+06	724425	1.17296e+06	810898	920762	1.15093e+06	1.49084e+06	1.98998e+06	9	9	9	9	9	9	109421	128299	123461
260	2-(4-Aminobutanamido)-3-(1-methyl-1H-imidazol-5-yl)propanoic acid	241.13	170	240.122	C10H16N4O3	[M+H]+	Organic acids	Organic acids	20696.4	24350	33040.3	19825.2	26937.1	15516.9	9	9	9	20902.9	12285	14785.8	18332	13759.7	18441	9	9	9
261	N-Acetylcadaverine	145.133	86.0961	144.126	C7H16N2O	[M+H]+	Alkaloids	Alkaloids	559878	588720	585378	576992	555290	522634	487674	490255	510485	580389	507962	548491	494890	560860	528863	533585	533171	511048
262	L-Tryptophan	203.083	116.051	204.09	C11H12N2O2	[M-H]-	Amino acids and derivatives	Amino acids and derivatives	71502.6	149999	85771.9	148799	96003.1	132735	71472.7	73279.8	62971.2	164564	213810	183756	196139	211021	150310	124857	132281	125230
263	2-Methylglutaric acid*	145.051	101	146.058	C6H10O4	[M-H]-	Organic acids	Organic acids	268802	320135	291088	341708	285024	358333	362930	340919	455544	303632	388115	355335	391872	339015	472342	459240	486226	388680
264	Adipic Acid*	145.051	101	146.058	C6H10O4	[M-H]-	Organic acids	Organic acids	268802	320135	291088	341708	285024	358333	362930	340919	455544	303632	388115	355335	391872	339015	472342	459240	486226	388680
265	Hexadecanedioic acid	285.208	223.211	286.214	C16H30O4	[M-H]-	Lipids	Free fatty acids	15722.8	18835.1	15784.9	13443.5	11228.8	11011.5	14532.7	16019.7	14856.6	13298.1	10773.9	18439.8	11769.1	13381.2	12179.4	12938.9	16630.8	17016.4
266	5-O-Caffeoylquinic acid*	353.088	191.058	354.095	C16H18O9	[M-H]-	Phenolic acids	Phenolic acids	4.10165e+06	5.10078e+06	4.77672e+06	3.96439e+06	3.55222e+06	4.04186e+06	2.64313e+06	2.77475e+06	2.49126e+06	4.52867e+06	3.87937e+06	4.46051e+06	3.64689e+06	3.54799e+06	4.01191e+06	2.07912e+06	2.3977e+06	2.24573e+06
267	Gingerglycolipid B	677.375	397.134	678.383	C33H58O14	[M-H]-	Lipids	Glycerol ester	2404.5	3030.38	3785.16	6229.16	3928.46	4877.44	2808.03	4074.88	4090.8	2249.81	1691.51	1995.37	2682.02	2197.13	2600.65	3277.49	3094.34	2760.6
268	Ferulic acid*	355.104	193.05	356.111	C16H20O9	[M-H]-	Phenolic acids	Phenolic acids	68732.9	70746.5	46754	75148.2	61354.5	54183.8	223025	311124	287541	100008	93224.5	117862	119480	104799	88595.2	187614	161567	176445
269	Syringoylcaffeoylquinic acid-D-glucose	695.202	353.088	696.19	C31H36O18	[M-H]-	Phenolic acids	Phenolic acids	709353	872717	722471	2.89375e+06	1.58747e+06	2.69244e+06	4.27517e+06	6.00984e+06	5.73379e+06	508252	525945	1.06832e+06	2.10605e+06	3.28526e+06	2.43168e+06	5.58321e+06	5.68179e+06	3.75624e+06
270	Caffeic acid	179.035	135.046	180.042	C9H8O4	[M-H]-	Phenolic acids	Phenolic acids	624128	827158	826098	650642	530314	554946	243324	282793	250881	920906	881419	747310	477537	514936	601972	258718	257064	199400
271	Chrysoeriol-7-O-glucoside	461.109	299.2	462.116	C22H22O11	[M-H]-	Flavonoids	Flavones	140612	165127	194634	147586	115159	122043	95844.2	108879	116187	323691	217894	230235	145131	143889	168590	66174.8	70105.7	70893.3
272	Indole-3-carboxaldehyde	146.06	91.0538	145.053	C9H7NO	[M+H]+	Alkaloids	Plumerane	93129.2	129659	130172	223270	170725	176392	145501	154956	189072	209684	196318	185535	246665	253751	300845	314875	263863	277916
273	L-Gulono-1,4-Lactone	177.041	59	178.048	C6H10O6	[M-H]-	Others	Saccharides	37891.5	44045.1	38213.4	47804.9	56711.3	38247.3	65752.6	70271.1	68606.7	52285.8	60174.3	40815.2	46355.2	50719.1	54639.1	80493.7	78181.2	81108.4
274	D-Fructose	179.056	59.0139	180.063	C6H12O6	[M-H]-	Others	Saccharides	319292	265789	369318	415484	249394	438702	343386	746035	657519	445423	321521	379435	518163	511620	421150	730149	749694	544363
275	4-O-β-D-glucopyranosylferulic acid	355.104	175.04	356.111	C16H20O9	[M-H]-	Phenolic acids	Phenolic acids	216080	313721	278090	285338	180646	215507	113992	141527	153519	239440	221691	200428	165010	169993	173970	87094.4	136287	111238
276	Dunalianoside A	433.113	271.062	434.121	C21H22O10	[M-H]-	Phenolic acids	Phenolic acids	34880.2	74321.6	57039.5	38552.5	35699.3	37349.7	25439.6	30980.2	24607.8	72464.3	62294	74338.1	96181.1	91774.6	78280	24513.4	16076.6	24214.6
277	Citroside A	387.201	149.096	386.194	C19H30O8	[M+H]+	Terpenoids	Monoterpenoids	404117	464782	486565	1.47712e+06	1.10577e+06	1.01008e+06	4.19119e+06	2.75635e+06	3.59335e+06	408551	395207	471662	903910	1.09902e+06	1.10706e+06	1.76399e+06	1.57452e+06	1.66068e+06
278	Syringaresinol-4'-O-(6''-acetyl)glucoside	621.219	417.156	622.226	C30H38O14	[M-H]-	Lignans and Coumarins	Lignans	233113	281509	241916	134373	82712.8	92504.4	321076	546907	502098	250811	318312	424042	161512	180310	162532	238805	200116	257278
279	5S,8R-DiHODE; (5S,8R,9Z,12Z)-5,8-Dihydroxyoctadeca-9,12-dienoate	311.223	223.171	312.23	C18H32O4	[M-H]-	Lipids	Free fatty acids	14380.3	11265.8	11146.1	10839.8	7427.51	7517.86	7440.08	11200.7	13111.1	13913.5	15562.6	11829.7	10715.8	12619.1	12513.9	12279.7	11059.9	10471.6
280	N-(2-Hydroxy-4-methoxyphenyl)acetamide	182.081	91.0548	181.074	C9H11NO3	[M+H]+	Alkaloids	Alkaloids	2.83895e+06	4.21965e+06	3.36185e+06	4.37268e+06	3.85217e+06	3.65432e+06	1.46447e+06	1.9295e+06	1.81183e+06	4.9085e+06	4.56906e+06	5.25508e+06	4.89197e+06	5.03105e+06	4.0732e+06	1.50436e+06	1.70787e+06	1.5099e+06
281	16-Methylheptadecanoic acid	283.264	283.26	284.272	C18H36O2	[M-H]-	Lipids	Free fatty acids	8.63432e+07	1.04212e+08	1.24439e+08	1.17124e+08	2.45065e+06	6.24458e+07	6.38453e+07	2.93433e+07	6.33301e+07	7.75349e+07	8.07269e+07	9.77923e+07	1.07333e+08	7.26576e+07	8.43771e+07	7.66493e+07	5.48358e+07	6.29597e+07
282	N-Acetyl-L-Tryptophan	245.093	203.084	246.101	C13H14N2O3	[M-H]-	Amino acids and derivatives	Amino acids and derivatives	11269.9	23356.3	16694.5	112730	79339.7	138841	323686	355420	349475	33153.2	31739.7	28090.7	242327	252633	288723	697376	648032	714189
283	LysoPC 20:2	548.371	184.073	547.364	C28H54NO7P	[M+H]+	Lipids	LPC	18903.7	30415.4	24088.4	19632	16197.7	20256.6	6529.24	6991.89	6475.03	27921.4	20656.8	27383.8	20616.2	20203.2	19486.6	7594.32	5458.81	6159.95
284	1-Hydroxypinoresinol-4'-O-Glucoside	535.182	373.125	536.189	C26H32O12	[M-H]-	Lignans and Coumarins	Lignans	64116.2	91800.7	71732.7	85681.4	50655	37929.1	56590.5	77947.5	66898.4	122252	113348	117795	50054.6	74964.4	75671.4	66890.4	77065.3	43611
285	LysoPC 20:1	550.387	184.073	549.379	C28H56NO7P	[M+H]+	Lipids	LPC	28805.2	41189.8	33182.9	38818.4	43001.1	42835.6	23237.4	22990.9	22260	28915.1	22045.5	30085.8	31122.1	33869.9	38248.4	18029.3	16657.5	16447.2
286	1-Linoleoylglycerol*	355.284	263.237	354.277	C21H38O4	[M+H]+	Lipids	Glycerol ester	4494.94	6028.62	5018.28	8264.38	7529.96	7098.59	42442.7	43669.6	38503.6	4810.15	3781.42	3280.08	8027.78	9959.91	9460.34	27014.5	26019.1	27620
287	LysoPC 20:5	542.324	184.073	541.317	C28H48NO7P	[M+H]+	Lipids	LPC	9	9	9	4260.11	4020.64	5291.13	61684.6	54492.5	50071.7	9	9	9	9	9	9	25032.8	10500.5	18795.7
288	2-Deoxyribose-5'-phosphate	213.017	97	214.024	C5H11O7P	[M-H]-	Nucleotides and derivatives	Nucleotides and derivatives	34874.3	32705.6	26182.2	47988.9	24825.6	26905.2	24334	19848	19112	15623.2	20321.4	23786.7	17803.8	25538.7	31548.8	15301.2	12403	7006.97
289	Nicotinate D-ribonucleoside	256.08	124.1	256.082	C11H14NO6+	[M]+	Others	Vitamin	386762	352794	387628	389610	396422	329671	403988	392335	416174	464534	464782	499823	305892	389610	403233	292891	378489	350282
290	9-Hydroperoxy-9Z,11E-Octadecadienoic Acid	311.223	293.214	312.23	C18H32O4	[M-H]-	Lipids	Free fatty acids	38317.3	36130.4	38072.5	36817.9	29075.3	35210	36638.1	42991.6	41759.6	39442.4	39954.6	40719.9	41086.3	37210.9	43552.2	43875.5	49671	47104.3
291	Methyl caffeate	193.051	135.046	194.058	C10H10O4	[M-H]-	Phenolic acids	Phenolic acids	140424	185140	151945	124788	87084.6	91985.6	166819	207553	244651	205970	319718	267401	259530	256051	202312	267001	202478	222924
292	Pomonic acid	471.346	205.157	470.34	C30H46O4	[M+H]+	Terpenoids	Triterpene	361930	588716	414484	666140	513703	430811	448809	496052	674309	200912	158124	197297	431384	319019	402545	135466	151239	128126
293	LysoPE 15:0	440.277	299.258	439.27	C20H42NO7P	[M+H]+	Lipids	LPE	24848.5	40515.6	31047.9	34498.8	34614.8	35107.5	26122.4	21573.2	21759.4	27693.1	18549.8	26669.2	22315.3	20969.1	25002	15608.5	15100.2	12854
294	Koaburaside	331.103	153.02	332.111	C14H20O9	[M-H]-	Others	Others	88320.1	92645	73702.7	42253.5	23702.5	46382.3	39064.5	42091.3	37805	134336	141469	128294	36960.2	62430.3	49268.6	54253.6	44631.2	60737.6
295	S-(Methyl)glutathione	322.107	130	321.099	C11H19N3O6S	[M+H]+	Amino acids and derivatives	Amino acids and derivatives	512809	991391	714761	394020	420407	393941	70355.6	54785.5	59424.7	444958	394306	338637	352024	361967	411936	35789	38446	38439
296	L-Tyrosine	182.081	136.1	181.074	C9H11NO3	[M+H]+	Amino acids and derivatives	Amino acids and derivatives	3.04046e+06	4.78679e+06	3.58194e+06	4.37266e+06	4.2258e+06	4.14116e+06	1.97692e+06	2.14209e+06	2.10147e+06	5.86771e+06	5.51051e+06	5.84874e+06	5.76402e+06	4.9254e+06	4.9417e+06	1.77473e+06	1.79711e+06	1.68926e+06
297	Caffeoylspermidine	308.197	163.039	307.19	C16H25N3O3	[M+H]+	Alkaloids	Phenolamine	28422.1	35661.8	28428.9	23298.2	21692.9	12693.9	9	9	9	15514.9	20744.5	23385.4	16707.9	12726	21525.8	10254.7	9	9760.51
298	Cytosine	112.05	95	111.043	C4H5N3O	[M+H]+	Nucleotides and derivatives	Nucleotides and derivatives	70017.4	70728.6	63069.3	86638.3	97784.5	74853.1	111391	135546	107362	77210.9	87817.9	88156.9	106084	103718	94355.4	96566.1	96067	103526
299	Isohyperoside*	465.102	303.061	464.095	C21H20O12	[M+H]+	Flavonoids	Flavonols	2.78824e+06	4.49973e+06	3.4784e+06	1.45235e+06	1.56195e+06	1.42547e+06	1.44763e+06	1.194e+06	2.86908e+06	3.67616e+06	3.29132e+06	5.1322e+06	3.08283e+06	2.45549e+06	3.93407e+06	1.0381e+06	1.41759e+06	1.41567e+06
300	3-Phospho-D-glyceric acid	184.98	78.9583	185.993	C3H7O7P	[M-H]-	Organic acids	Organic acids	258501	270103	267305	284850	224139	221412	311754	287281	359108	115692	244606	264058	229255	246477	276138	304919	317667	322929
301	4-Hydroxybenzaldehyde	121.029	92	122.037	C7H6O2	[M-H]-	Others	Aldehyde compounds	77506.8	77422.7	96778.1	82816.3	41543.5	62704.7	61921	104269	68518.8	65960.3	83160.1	95187.6	73164	70406.9	67280.7	112012	74428.1	64149.2
302	Fortuneanoside A	393.11	231.06	394.126	C19H22O9	[M-H]-	Phenolic acids	Phenolic acids	39203.1	53095.7	47857.6	740156	358307	300161	9459.15	13362.5	21122.7	10205.1	10979.1	15690.3	3942.22	1576.72	3133.59	9	9	9
303	Syringaldehyde-4-O-glucoside	343.11	181.052	344.111	C15H20O9	[M-H]-	Others	Aldehyde compounds	177294	206216	199879	115754	88308.7	92996	113531	141521	137009	205563	151520	176028	122425	130662	148653	92721.4	105138	117173
304	N7-Methylguanosine	298.1	166.3	297.107	C11H15N5O5	[M+H]+	Nucleotides and derivatives	Nucleotides and derivatives	12536.7	17983.5	19670.5	30006.4	25005.8	21714.1	27767.9	23893.7	26976.8	20321.4	19202.6	21591.1	20794.3	13927.3	27093.7	14087.1	14876.5	14445.3
305	N-benzylformamide	136.071	91.0544	135.068	C8H9NO	[M+H]+	Alkaloids	Alkaloids	129606	181007	149485	187243	165546	146959	80012.4	80534.6	76956	194214	169224	224223	213882	186366	175983	70585.3	64393.8	66885.7
306	ATP; Adenosine 5'-Triphosphate	505.994	158.926	506.996	C10H16N5O13P3	[M-H]-	Nucleotides and derivatives	Nucleotides and derivatives	899059	777674	1.06896e+06	1.23383e+06	637740	952399	406847	593830	539585	1.13081e+06	1.4569e+06	1.04658e+06	1.9352e+06	2.14726e+06	1.95823e+06	762438	622583	494551
307	5-Glucosyloxy-2-Hydroxybenzoic acid methyl ester	329.088	167.036	330.095	C14H18O9	[M-H]-	Phenolic acids	Phenolic acids	1.04618e+06	1.35079e+06	1.21737e+06	1.14672e+06	798055	695627	657545	705897	1.01205e+06	1.17352e+06	1.05922e+06	1.24862e+06	1.17884e+06	1.09455e+06	1.16397e+06	536210	504237	462369
308	4-O-Caffeoylquinic acid*	353.088	191.059	354.095	C16H18O9	[M-H]-	Phenolic acids	Phenolic acids	3.44392e+06	5.29405e+06	4.58224e+06	4.61204e+06	3.5873e+06	4.05759e+06	2.55192e+06	2.70386e+06	2.86458e+06	4.34028e+06	3.88311e+06	4.41978e+06	3.44046e+06	3.4663e+06	4.068e+06	2.30881e+06	2.42469e+06	2.24724e+06
309	Isochlorogenic acid A	515.12	353.088	516.127	C25H24O12	[M-H]-	Phenolic acids	Phenolic acids	40166.4	37971.2	35988.2	34977	27387.7	15953.2	12715.2	11168.2	7149.18	47147.1	335630	331494	24032.1	11868.2	13441.7	34007.2	10201.6	8704.16
310	Hederagenin	471.351	471.351	472.355	C30H48O4	[M-H]-	Terpenoids	Triterpene	1.18218e+06	2.4562e+06	1.53247e+06	1.48229e+06	961386	1.16039e+06	1.49463e+06	1.63979e+06	2.77711e+06	704313	642133	1.01379e+06	1.6435e+06	1.38309e+06	1.3557e+06	613286	703619	625950
311	Neochlorogenic acid (5-O-Caffeoylquinic acid)	353.088	191	354.095	C16H18O9	[M-H]-	Phenolic acids	Phenolic acids	3.56606e+06	4.85893e+06	4.71428e+06	5.06389e+06	3.6058e+06	4.05114e+06	2.59739e+06	3.0528e+06	2.77644e+06	4.41853e+06	3.99477e+06	4.12206e+06	3.62943e+06	3.6299e+06	4.04667e+06	2.2612e+06	2.14998e+06	2.3305e+06
312	Procyanidin C1	865.198	577.138	866.206	C45H38O18	[M-H]-	Tannins	Proanthocyanidins	2.23972e+06	2.79046e+06	2.73806e+06	2.42788e+06	2.43092e+06	2.0296e+06	1.07665e+06	1.0508e+06	1.21694e+06	3.12674e+06	3.70215e+06	3.53246e+06	2.21063e+06	2.58561e+06	2.35343e+06	1.07075e+06	1.0828e+06	1.04668e+06
313	7,8-Dihydroxy-4-phenylcoumarin	255.065	181.066	254.058	C15H10O4	[M+H]+	Lignans and Coumarins	Coumarins	9	9	9	37504.6	32280.1	28160.8	486198	516438	460377	9	9	9	34097.7	32925.8	32246.8	288505	232614	242674
314	Diisooctyl Phthalate*	391.284	149.023	390.277	C24H38O4	[M+H]+	Phenolic acids	Phenolic acids	1.03853e+06	1.05094e+06	1.15152e+06	960728	823113	566916	1.07792e+06	716028	468092	796896	886008	909329	807800	706969	674371	815792	1.05162e+06	847824
315	4-(3,4,5-Trihydroxybenzoxy)benzoic acid	289.035	137.024	290.043	C14H10O7	[M-H]-	Phenolic acids	Phenolic acids	2157411	2.42327e+06	2.45119e+06	2.2017e+06	1.44545e+06	1.57227e+06	930685	1.19396e+06	1.01108e+06	2.80799e+06	2.43895e+06	2.66626e+06	2.08508e+06	2.01622e+06	2.09979e+06	1.2984e+06	1.25306e+06	1.35232e+06
316	(9Z,11E)-Octadecadienoic acid	279.233	59.0133	280.24	C18H32O2	[M-H]-	Lipids	Free fatty acids	5320.4	4703.42	9	3522.59	7741.02	9	13368.1	10622.5	12621.6	5067.6	4558.91	5308.74	9	9	9	8441.95	12305.4	11956.4
317	3-Hydroxy-4-isopropylbenzylalcohol-3-O-glucoside	327.145	165.093	328.152	C16H24O7	[M-H]-	Others	Alcohol compounds	372768	439450	403686	645061	371670	530485	401773	561842	578056	752562	637365	789742	794751	789884	935920	638477	632932	581287
318	1-phenyl-7-(4-hydroxyphenyl)-4-ene-3-heptanone	281.155	107.052	280.146	C19H20O2	[M+H]+	Others	Ketone compounds	66021.2	48871.9	55890.8	55417.8	52943.5	74888.3	55649.4	92475.4	112954	80858.1	106184	89764.8	88113.5	99635.8	155555	83277	125932	117086
319	Phytol	297.315	251.144	296.308	C20H40O	[M+H]+	Lipids	Free fatty acids	4355.32	5306.57	34247.7	4712.86	5965.68	49604	15716	14412.4	29564.1	62834.7	147880	36829.7	27086.1	10212.3	5915.79	6401.68	3998.16	6727.94
320	L-Glutamine	147.076	84	146.069	C5H10N2O3	[M+H]+	Amino acids and derivatives	Amino acids and derivatives	179730	202548	196909	242135	213408	196992	927518	930568	860924	267929	254596	269723	287926	270492	336127	676687	675636	612976
321	Barbituric acid;Malonylurea;2,4,6-Pyrimidinetrione	129.03	68.9967	128.022	C4H4N2O3	[M+H]+	Nucleotides and derivatives	Nucleotides and derivatives	9	9	9	335868	333853	320621	372863	443809	356979	497862	441132	497431	331287	482501	424596	348710	327347	390746
322	Kaempferol-7-O-rhamnoside	431.098	285	432.106	C21H20O10	[M-H]-	Flavonoids	Flavonols	92035.7	166948	177674	32436.2	34761.5	28884.3	29673.1	32425.8	42860.7	408507	427047	446700	102897	94023.6	128888	40839.4	52050.1	47875.8
323	2-(3,4-dihydroxyphenyl)ethanediol 1-O-β-D-glucopyranoside	331.103	153.02	332.111	C14H20O9	[M-H]-	Phenolic acids	Phenolic acids	99017.2	107296	59562.9	40768.8	37614.3	51430.3	19673.8	48952	60525	150327	138008	112072	49071.6	55863.1	32100.3	51560.8	38418.3	67670.8
324	Chlorogenic acid (3-O-Caffeoylquinic acid)*	353.088	191.055	354.095	C16H18O9	[M-H]-	Phenolic acids	Phenolic acids	3.74295e+06	4.48595e+06	4.05164e+06	5.21009e+06	3.51365e+06	4.30959e+06	7.7676e+06	8.75664e+06	8.39668e+06	4.07255e+06	3.10647e+06	3.96444e+06	4.04513e+06	3.68406e+06	4.26973e+06	6.86534e+06	6.45729e+06	6.20494e+06
325	Succinic anhydride	101.022	55.0171	100.017	C4H4O3	[M+H]+	Organic acids	Organic acids	1.08149e+06	1.15657e+06	1.15668e+06	1.9175e+06	1.7345e+06	1.56501e+06	1.33697e+06	1.39133e+06	1.46405e+06	1.28944e+06	1.10217e+06	1.11941e+06	1.42287e+06	1.32257e+06	1.32945e+06	1.00746e+06	1.01766e+06	977178
326	Rhododendrol	167.107	93.0706	166.099	C10H14O2	[M+H]+	Others	Alcohol compounds	679942	789915	666935	449165	552232	479266	239812	204540	279575	722512	783201	857897	407777	432245	410367	288413	211672	221132
327	Vanillin; 4-Hydroxy-3-Methoxybenzaldehyde	151.04	136	152.047	C8H8O3	[M-H]-	Others	Aldehyde compounds	86759	107871	88242	91891.4	56589.8	67549.4	469394	448631	452308	91283.8	107515	143027	95677.3	70771	86588.7	425873	466593	446647
328	Orotic acid (Vitamin B13)	155.01	111	156.017	C5H4N2O4	[M-H]-	Others	Vitamin	838408	917369	767474	133572	211009	159914	34284.7	70842.8	38917.7	3.74105e+06	3.79453e+06	3.57338e+06	1.27524e+06	1.2684e+06	855431	31635.8	28236	39710.8
329	Glucarate O-Phosphoric acid	288.997	97	290.004	C6H11PO11	[M-H]-	Others	Saccharides	1.33801e+06	1.52022e+06	1.46596e+06	1.05278e+06	530958	556879	320266	351871	398953	1.46514e+06	1.72116e+06	1.41963e+06	1.15241e+06	1.08624e+06	1.15027e+06	464278	385622	330341
330	D-Sorbitol	181.072	71	182.079	C6H14O6	[M-H]-	Others	Saccharides	1.37959e+07	1.30979e+07	1.37992e+07	1.24959e+07	9.56512e+06	9.04939e+06	1.41978e+07	1.37349e+07	1.56002e+07	1.64685e+07	1.46964e+07	1.71316e+07	1.02042e+07	1.19308e+07	1.16278e+07	1.21698e+07	1.20143e+07	1.05386e+07
331	1-O-p-Coumaroyl-β-D-glucose*	325.093	163.04	326.1	C15H18O8	[M-H]-	Phenolic acids	Phenolic acids	150458	155085	153371	155931	99620.5	97718.5	223152	273741	262776	704617	639171	671586	897603	925667	646848	726236	593424	635758
332	p-Coumaric acid-4-O-glucoside*	325.093	163.039	326.1	C15H18O8	[M-H]-	Phenolic acids	Phenolic acids	150458	155085	153371	155931	99620.5	97718.5	223152	273741	262776	704617	639171	671586	897603	925667	646848	726236	593424	635758
333	LysoPE 18:1(2n isomer)	480.308	339.289	479.301	C23H46NO7P	[M+H]+	Lipids	LPE	226333	318208	244393	257460	270809	236737	145191	145586	120726	227677	164383	189849	183163	203406	209382	86920.1	71704.5	81489.1
334	Trihydroxycinnamoylquinic acid	371.098	249.063	372.106	C16H20O10	[M-H]-	Phenolic acids	Phenolic acids	817115	1.20266e+06	907202	786336	650511	677094	414546	500902	467678	733991	740319	710411	614605	648159	700943	448994	380663	440165
335	7-methoxycoumarin	177.054	89.0419	176.047	C10H8O3	[M+H]+	Lignans and Coumarins	Coumarins	2.87199e+06	3.66847e+06	3.35372e+06	1.18597e+07	1.11619e+07	9.44028e+06	4.61875e+07	4.0537e+07	3.98818e+07	5.19771e+06	4.44624e+06	4.50681e+06	1.08548e+07	9.69709e+06	1.10209e+07	4.32145e+07	4.36428e+07	4.38758e+07
336	Nicotinic acid (Vitamin B3)	124.039	78	123.032	C6H5NO2	[M+H]+	Others	Vitamin	220678	324359	267986	520830	391347	333948	1.02291e+06	1.10383e+06	1.08603e+06	184374	212172	185488	337022	294890	496823	1.19081e+06	1.18603e+06	1.14846e+06
337	Aromadendrin-7-O-glucoside	449.108	287.057	450.116	C21H22O11	[M-H]-	Flavonoids	Flavanonols	862031	1.24107e+06	1.12628e+06	703810	714931	597277	674822	688192	639087	1.19483e+06	1.00953e+06	1.27205e+06	711658	779518	943552	296599	327680	314128
338	Ribosyladenosine	400.146	136.11	399.139	C15H21N5O8	[M+H]+	Nucleotides and derivatives	Nucleotides and derivatives	279212	371193	365163	289674	324816	283194	181871	192902	181516	248776	216975	225598	205646	195016	227390	161257	183608	155027
339	5-Aminolevulinic Acid	132.1	86.1	131.058	C5H9NO3	[M+H]+	Alkaloids	Alkaloids	1.16895e+07	1.7702e+07	1.39397e+07	1.12338e+07	1.22389e+07	9.51701e+06	1.44e+07	5.78477e+06	1.42215e+07	1.67036e+07	1.23497e+07	1.5458e+07	1.27905e+07	6.1674e+06	1.47833e+07	4.21251e+06	1.06546e+07	1.14063e+07
340	D-Proline betaine	144.102	84.0813	144.092	C7H14NO2+	[M]+	Amino acids and derivatives	Amino acids and derivatives	367494	335120	882020	491733	483717	218331	149630	396355	277906	242487	219329	205025	270413	339193	352981	276544	368410	326947
341	1-Methylpiperidine-2-carboxylic acid	144.102	84.0813	143.095	C7H13NO2	[M+H]+	Alkaloids	Piperidine alkaloids	367494	335120	882020	491733	483717	218331	149630	396355	277906	242487	219329	205025	270413	339193	352981	276544	368410	326947
342	Sinapinaldehyde	207.066	192	208.074	C11H12O4	[M-H]-	Phenolic acids	Phenolic acids	78004.6	117143	122842	69636.3	58880.8	51985.6	63124	59411.2	61393.6	124143	75317	105351	45013.6	44924.3	52228.8	46539.5	34404.4	37458.8
343	Kaempferol-3-O-(6''-malonyl)glucoside*	535.108	287.055	534.101	C24H22O14	[M+H]+	Flavonoids	Flavonols	22246.4	29155.6	25230.4	4558.64	6702.83	9113.64	9	9	9	136729	660479	368250	49520.9	14579.6	14949.6	176738	39198.1	23689
344	4-Acetamidobutyric acid	146.081	86	145.074	C6H11NO3	[M+H]+	Organic acids	Organic acids	191871	235194	237262	193091	365268	301665	265860	385375	329302	218472	212446	186676	314159	288387	302411	368637	302368	383864
345	1-O-Sinapoyl-β-D-glucose	385.113	223.062	386.122	C17H22O10	[M-H]-	Phenolic acids	Phenolic acids	21984.7	27137.7	33471.1	49501.7	21206.7	28981	579539	641026	725428	81280.5	75653.2	9	155824	134864	132497	445917	403987	299292
346	LysoPE 18:3	476.277	335.258	475.27	C23H42NO7P	[M+H]+	Lipids	LPE	460884	625722	509936	274497	296459	260948	86081.6	78815	59496.1	657099	514014	568859	277841	290469	286371	46353.3	47752.1	46224
347	2-Mercaptobenzothiazole	167.993	135.013	166.986	C7H5NS2	[M+H]+	Alkaloids	Alkaloids	9536.91	7509.83	5241.62	6692.55	8619.07	6893.4	5273.79	6316.65	7300.12	8718.88	10944.8	10712.1	9418.33	9163.07	6084.06	9171.06	5439.94	8523.28
348	Apigenin-7-O-rutinoside (Isorhoifolin)	579.171	271.01	578.164	C27H30O14	[M+H]+	Flavonoids	Flavones	408301	509813	549378	490744	480065	433581	180329	197421	212450	701658	530146	790836	550520	510224	514981	181498	181419	226838
349	Eicosadienoic acid	307.264	307.3	308.272	C20H36O2	[M-H]-	Lipids	Free fatty acids	55518.7	57971.8	59056.8	40791.5	39453.9	35580.9	55378.4	64060.6	62763.5	39654.4	32137.3	42136.5	35015.8	39042.4	24825.8	45541	48183.6	42676.1
350	LysoPC 16:0(2n isomer)	496.34	184.073	495.332	C24H50NO7P	[M+H]+	Lipids	LPC	4.18737e+06	6.50037e+06	5.04678e+06	5.87036e+06	5.63206e+06	5.49095e+06	4.38931e+06	4.67021e+06	3.73761e+06	4.77905e+06	3.44744e+06	4.14426e+06	4.4246e+06	4.14246e+06	4.97016e+06	3.70582e+06	3.14871e+06	3.31689e+06
351	Cytarabine	244.095	112.054	243.085	C9H13N3O5	[M+H]+	Nucleotides and derivatives	Nucleotides and derivatives	123201	175543	142940	458136	366894	388769	585242	541867	550124	155158	164303	171114	592045	430077	496776	383246	422565	402745
352	2α,3α-epoxy-5,7,3′,4′-tetrahydroxyflavan-(4b→8)-epicatechin	577.132	287.055	576.127	C30H24O12	[M+H]+	Tannins	Proanthocyanidins	121432	108365	134849	89235	151215	112284	2.07655e+06	2.24208e+06	2.27253e+06	285045	138307	134849	139459	174374	125629	3.36415e+06	3.16053e+06	4.01539e+06
353	9(10)-EpOME;(9R,10S)-(12Z)-9,10-Epoxyoctadecenoic acid	295.228	171.103	296.235	C18H32O3	[M-H]-	Lipids	Free fatty acids	12572.6	12832.4	4693.29	6051.39	9454.05	4249.08	5273.85	4277.68	6412.1	5655.77	2494.06	6143.79	5573.19	6767.87	6552.02	5296.14	3370.18	5176.87
354	Tachioside	301.093	123.008	302.1	C13H18O8	[M-H]-	Phenolic acids	Phenolic acids	78262.1	137706	146180	120497	68226.7	83973	87374.9	102557	109722	219908	215851	228202	187278	167114	126727	116452	130488	108284
355	N-Acetyl-5-hydroxytryptamine	219.113	160	218.106	C12H14N2O2	[M+H]+	Alkaloids	Plumerane	22544	30625.9	42207.5	104851	105491	133299	51070.6	24161.9	42761.2	59081.9	50716.6	36248.2	218653	218139	252334	76699	89428.4	79424.2
356	1β,2α,3α,19α-Tetrahydroxyurs-12-en-28-oic acid	505.352	423.325	504.345	C30H48O6	[M+H]+	Terpenoids	Triterpene	4055.31	14572.3	5394.09	136706	90639	65657.3	8895.81	9884.57	10827.2	3221.28	2499.1	2065.96	7009.89	7923.2	6018.67	1431.76	1595.64	2189.87
357	Salicin	285.096	123.046	286.105	C13H18O7	[M-H]-	Phenolic acids	Phenolic acids	5992.02	8346.67	8887.11	4946.55	2669.45	3815.23	6792.79	8697.72	9858.94	12612.2	19877	25982.9	15919	14277.3	6567.28	20776.4	18370.1	24741.8
358	Dihydromyricetin-3-O-glucoside	481.135	319.084	482.106	C21H22O13	[M-H]-	Flavonoids	Flavanonols	13473.5	29894.8	34150.2	20296.8	9159.8	13329.3	9	9	9	23152.4	23672.3	11418.9	15280.7	4205.8	16948.1	9	3495.44	4202.7
359	Syringaresinol-4'-O-glucoside	579.208	417.156	580.216	C28H36O13	[M-H]-	Lignans and Coumarins	Lignans	774861	1.2018e+06	910847	608793	397913	416861	1.8841e+06	2.43559e+06	2.15954e+06	1.11715e+06	809242	1.11184e+06	522154	462959	508547	770285	823977	870616
360	1-Methoxy-indole-3-acetamide	205.097	146.061	204.09	C11H12N2O2	[M+H]+	Alkaloids	Plumerane	2.27766e+06	3.85776e+06	2.54234e+06	4.43608e+06	4.15983e+06	4.73606e+06	1.78102e+06	1.60496e+06	1.64627e+06	5.7883e+06	5.89431e+06	5.25266e+06	5.47629e+06	5.58217e+06	4.98669e+06	2.30056e+06	2.08641e+06	1.94171e+06
361	5'-Methoxyisolariciresinol-9'-O-xyloside	521.203	371.149	522.21	C26H34O11	[M-H]-	Lignans and Coumarins	Lignans	13346.8	23170.9	27967	20405.7	15783.9	17140.1	50979.3	73523.4	56590.9	27101.1	19999.1	37871.8	28150.6	19300.1	20484.9	33590.1	34692.8	28445.7
362	D-Pantothenic Acid	218.109	88.0433	219.111	C9H17NO5	[M-H]-	Others	Vitamin	584850	633576	584115	344543	267097	282084	290602	356640	356822	696681	631309	630720	370661	421138	366788	458802	451716	534601
363	L-Cyclopentylglycine	144.098	98.09	143.095	C7H13NO2	[M+H]+	Amino acids and derivatives	Amino acids and derivatives	1.04473e+06	1.12857e+06	1.11889e+06	968918	932828	883408	739368	769076	829133	844194	790546	763207	835232	756672	482682	282666	515301	308362
364	Dimethyl phthalate	195.065	163.04	194.058	C10H10O4	[M+H]+	Phenolic acids	Phenolic acids	67439.5	80302.6	79153.6	79898.3	82936.6	76268.6	86943.5	82222.2	87632.7	72112.9	73389	78256.9	84748.3	77718.8	84770.3	83300.2	75915.3	86940
365	Isoferulic Acid*	193.058	134	194.058	C10H10O4	[M-H]-	Phenolic acids	Phenolic acids	42855.3	63061.6	64151.2	70580.8	50217.4	56426.3	219181	280461	286039	81273.3	82070	97818.3	96691.3	100575	123696	202848	150496	201186
366	Garcimangosone D	393.11	231.06	392.111	C19H20O9	[M+H]+	Phenolic acids	Phenolic acids	91146.5	162757	118244	65106.5	112847	95464.5	106337	88956	105993	582652	437262	479466	627281	538043	361312	315742	363398	322252
367	γ-Glutamyltyrosine	311.124	165.055	310.116	C14H18N2O6	[M+H]+	Amino acids and derivatives	Amino acids and derivatives	14308.3	31029.9	31475.2	16834.7	19613	17052.4	3745.8	12555.3	5835.03	19341.3	21152.7	29456.4	23115	19358.3	13872.8	9537.63	9249.77	7172.89
368	2-Linoleoylglycerol*	355.284	263.237	354.277	C21H38O4	[M+H]+	Lipids	Glycerol ester	5874.06	5586.83	4132.79	7148.97	7471.14	6198.2	41363.5	44833.7	41731.4	3957.14	2620.45	3224.42	6630.02	7535.81	7738.02	22869.3	23403.9	26867.2
369	Butyl isobutyl phthalate*	279.159	149.033	278.152	C16H22O4	[M+H]+	Phenolic acids	Phenolic acids	1.45775e+07	1.58732e+07	1.44455e+07	1.25076e+07	1.22371e+07	1.31531e+07	1.20065e+07	1.20603e+07	1.16932e+07	1.40498e+07	1.28644e+07	1.2199e+07	1.17995e+07	1.3718e+07	1.13841e+07	1.22493e+07	1.16114e+07	1.17558e+07
370	9-Hydroxy-13-oxo-10-octadecenoic Acid	311.223	293.213	312.23	C18H32O4	[M-H]-	Lipids	Free fatty acids	21853.1	22730.3	20967.5	21248.2	16514.5	13755	15444.3	23223.1	22113	24116.8	22541.4	24038.1	20970.5	21475.2	24096.1	22444.5	20335.3	22486.1
371	Dibutyl phthalate*	279.158	149.023	278.152	C16H22O4	[M+H]+	Phenolic acids	Phenolic acids	1.5856e+07	1.6118e+07	1.50945e+07	1.26528e+07	1.30516e+07	1.3569e+07	1.26836e+07	1.25771e+07	1.20318e+07	1.43172e+07	1.26457e+07	1.27954e+07	1.24012e+07	1.36195e+07	1.19268e+07	1.2588e+07	1.17715e+07	1.24494e+07
372	Iminodiacetic acid	132.03	88.0403	133.037	C4H7NO4	[M-H]-	Amino acids and derivatives	Amino acids and derivatives	217527	206926	198787	163845	120270	105875	244962	271186	218768	178370	183022	224996	130793	120903	155711	239063	220528	243154
373	N-Acetyl-L-Glutamine	187.072	125	188.08	C7H12N2O4	[M-H]-	Amino acids and derivatives	Amino acids and derivatives	784262	1.08914e+06	941640	978725	628794	662458	523468	686898	566928	958104	1.05121e+06	1.0592e+06	1.04735e+06	915292	1.02702e+06	724658	587442	653723
374	D-Sedoheptuiose 7-phosphate	289	97	290.04	C7H15O10P	[M-H]-	Others	Saccharides	1.17767e+06	1.07264e+06	1.12937e+06	931274	544051	596703	379728	555872	578916	1.28357e+06	1.5238e+06	1.12468e+06	1.10651e+06	1.10087e+06	1.07209e+06	599376	510957	503490
375	Citraconic acid	129.019	85	130.027	C5H6O4	[M-H]-	Organic acids	Organic acids	9	9	9	147787	147862	152411	9	9	9	149302	144713	154527	116606	108444	9	9	9	9
376	Diisobutyl phthalate*	279.159	149.023	278.152	C16H22O4	[M+H]+	Phenolic acids	Phenolic acids	1.02272e+07	1.56698e+07	1.22876e+07	1.26026e+07	7.92923e+06	1.0774e+07	9.90419e+06	7.70628e+06	9.79979e+06	8.99851e+06	1.01596e+07	1.30364e+07	8.30858e+06	1.36295e+07	1.21853e+07	1.25196e+07	1.17038e+07	1.17374e+07
377	2,4,5-Trimethoxybenzaldehyde	197.082	138.07	196.074	C10H12O4	[M+H]+	Phenolic acids	Phenolic acids	98575.2	134436	126059	174975	155789	150084	110378	99256.2	109199	129078	101926	101456	134903	113489	134926	142758	110439	112303
378	D-Glucose 6-phosphate*	259.022	96.9702	260.03	C6H13O9P	[M-H]-	Others	Saccharides	4.36173e+06	5.71265e+06	5.52203e+06	4.90994e+06	2.28224e+06	2.99587e+06	1.96206e+06	2.56422e+06	2.66292e+06	4.8647e+06	4.47801e+06	5.4472e+06	3.77025e+06	3.65538e+06	4.35657e+06	2.72094e+06	2.65801e+06	2.70902e+06
379	2R-Hydroxyoctadecanoic Acid*	299.26	253.255	300.266	C18H36O3	[M-H]-	Lipids	Free fatty acids	26717.9	47582.3	32093.9	26435.2	21593	15757.5	16250.7	29880.5	28305.5	34456.1	32818	37866.1	25991.9	32791.8	31978.2	20451.8	27610.8	25884.5
380	Luteolin-6,8-di-C-glucoside	611.161	593.2	610.153	C27H30O16	[M+H]+	Flavonoids	Flavones	74158.9	118463	105220	303136	277941	267085	9	9	9	214111	194971	207573	300681	356110	377381	9	9	9
381	L-Histidine	156.077	110	155.07	C6H9N3O2	[M+H]+	Amino acids and derivatives	Amino acids and derivatives	9	71278	74612.1	46704.4	9	39006.6	151588	192177	162866	9	92302.3	112300	61536	67689.3	73586.8	235505	245596	246824
382	Sideretin (5,7,8-Trihydroxy-6-methoxycoumarin)	223.029	149.025	224.032	C10H8O6	[M-H]-	Lignans and Coumarins	Coumarins	27825.3	11229.3	7023.12	201244	129041	185979	316169	397481	491550	29660.3	12001	23981.4	172699	148329	129046	104232	82224.5	125919
383	12-Hydroxyoctadecanoic acid	299.261	253.254	300.266	C18H36O3	[M-H]-	Lipids	Free fatty acids	10293.8	6963.83	9307.44	7514.62	4880.63	6334.14	5748.6	6947.9	8829.71	8484.74	8858.35	8748.82	5456.81	12659	8419.87	10330.1	7534.51	5362.58
384	Laurocapram	282.278	114.092	281.272	C18H35NO	[M+H]+	Alkaloids	Alkaloids	411429	534684	429451	284390	297274	270847	131242	110728	128206	215207	180369	214895	222788	263821	213689	97228.3	108325	99175.8
385	L-Serine	106	60	105.043	C3H7NO3	[M+H]+	Amino acids and derivatives	Amino acids and derivatives	200103	203644	195364	130200	117789	114832	204825	225480	222531	295129	334084	295133	218110	219561	195381	246713	265026	258515
386	5'-Glucosyloxyjasmanic acid	387.166	207.102	388.174	C18H28O9	[M-H]-	Organic acids	Organic acids	44256.8	48067.1	49268.9	76043.1	50039.6	69247.5	49951.3	81608.8	58540	27193.3	32135.7	46632.4	34904.5	20808.4	33809.1	19483.4	24985.5	16426.3
387	Salicylamide	138.055	77.0386	137.048	C7H7NO2	[M+H]+	Alkaloids	Alkaloids	107879	150442	178957	72769.4	71171.5	83662.9	19849.4	33028.4	33363.7	173489	168271	149740	118807	114921	117125	31560.7	33369.3	42258.7
388	Arecatannin C1	867.213	715.16	866.206	C45H38O18	[M+H]+	Tannins	Proanthocyanidins	1.09477e+06	1.32458e+06	929334	1.01028e+06	928391	1.11824e+06	515828	519141	408326	1.36772e+06	1.26689e+06	1.10934e+06	1.10503e+06	988442	1.01032e+06	506247	507020	525131
389	Eugenyl formate	193.084	105.069	192.079	C11H12O3	[M+H]+	Others	Others	113051	152583	118716	104587	149083	135266	232343	258448	144390	100987	88135.3	111774	131891	111759	110050	49008.6	102410	92536.6
390	N-Oleoylethanolamine	326.305	62.065	325.298	C20H39NO2	[M+H]+	Alkaloids	Alkaloids	39260.2	47681.9	35542.6	38969.2	56479.9	34738.8	70735.9	61879	83858.9	21644.3	12184.8	14599.5	27017.6	23680	31751.1	56806.6	65394.6	79223.9
391	1-Octadecanol	269.292	209.2	270.292	C18H38O	[M-H]-	Lipids	Free fatty acids	62170.2	60127.8	57991.2	61141.2	60065.2	59631.1	61197.4	67852.2	66322	65122.7	65671.1	62033.9	61889.4	62354.1	64072.6	62390.4	59784.5	58874.6
392	Luteolin-7-O-glucoside (Cynaroside)	449.108	287.062	448.101	C21H20O11	[M+H]+	Flavonoids	Flavones	1.02163e+06	1.13921e+06	1.22906e+06	3.95483e+06	4.43911e+06	2.91932e+06	8.90704e+06	8.95867e+06	9.55492e+06	1.43759e+06	1.22102e+06	988348	2.19761e+06	2.37148e+06	2.32397e+06	4.71688e+06	4.30761e+06	4.09844e+06
393	Riboflavin 5'-Adenosine Diphosphate	784.15	437	785.157	C27H33N9O15P2	[M-H]-	Nucleotides and derivatives	Nucleotides and derivatives	135777	170127	195371	234382	232302	230063	232478	230760	264359	145400	124970	174654	267713	207339	217662	222814	243608	238889
394	2'-Deoxyinosine-5'-monophosphate	333.052	137.05	332.052	C10H13N4O7P	[M+H]+	Nucleotides and derivatives	Nucleotides and derivatives	611180	291176	341308	780752	686912	640878	5.34531e+06	4.6149e+06	5.63951e+06	868985	1.88871e+06	1.3696e+06	2.30183e+06	1.89923e+06	1.72202e+06	5.62202e+06	6.52068e+06	7.63161e+06
395	10-Undecenoic acid	183.139	183.135	184.146	C11H20O2	[M-H]-	Lipids	Free fatty acids	25297.1	24893.8	23166.7	24139.1	21401.1	12170.1	19309.1	24209.4	21605.1	23308.2	22775.4	25481.9	22056.9	23359.3	23721.8	24250.5	26138.5	18198
396	3β-Hydroxytaraxastan-28,20β-olide	455.352	203.179	454.345	C30H46O3	[M+H]+	Terpenoids	Triterpene	8678.5	14442.6	9828.55	6396.91	4018.39	4674.76	5742.78	5049.83	7409.77	5400.85	5217.18	8492.8	7871.23	7985.59	8507.48	5281.65	5286.11	3059.97
397	LysoPE 15:0(2n isomer)	440.277	299.258	439.27	C20H42NO7P	[M+H]+	Lipids	LPE	23958.7	39092.4	26114.6	28531.1	35015.4	33933.4	19307.6	26280.3	23768.1	21367.9	16863.6	24597.7	21105.4	21401.1	24553.6	9379.37	15642	12699.7
398	Hesperetin-7-O-glucoside	465.139	303.09	464.131	C22H24O11	[M+H]+	Flavonoids	Flavanones	202504	248481	278578	234588	204408	136926	233666	201233	285034	412722	439240	418590	386415	423588	490265	225924	247612	235143
399	2,4,2',4'-tetrahydroxy-3'-prenylchalcone	341.139	137.06	340.13	C20H20O5	[M+H]+	Flavonoids	Chalcones	20292.4	24454.1	14369.5	12329.7	14368.7	8886.79	79641.2	70874.5	80397.2	29434.5	17144.8	30761.9	17733.5	15988.5	11329.5	36737.7	23776.2	32265.4
400	Phylloquinone (Vitamin K1)	451.362	89.0588	450.35	C31H46O2	[M+H]+	Others	Vitamin	45766.9	42735.3	58620.6	45553.4	43471.7	43355.7	43374.2	44855.6	44708.2	45676.9	47693.3	42423.8	44012.1	43089.8	42067.2	45564.2	47139.8	43947.2
401	β-Hydroxyisovaleric acid	117.056	59	118.063	C5H10O3	[M-H]-	Organic acids	Organic acids	138449	163662	178189	261080	260569	285405	328436	286929	295075	227595	158768	166396	227793	207028	215179	282081	304273	254163
402	Uridine 5'-diphosphate	402.995	159	404.002	C9H14N2O12P2	[M-H]-	Nucleotides and derivatives	Nucleotides and derivatives	72079.8	83673.3	80348.1	91412.4	52111.6	136402	89455.6	126611	208807	97270.6	98140.1	106107	131518	233761	230721	219468	223092	253407
403	Adenine	136.062	119	135.054	C5H5N5	[M+H]+	Nucleotides and derivatives	Nucleotides and derivatives	119009	163367	132739	166719	156795	160985	269653	312932	285803	150090	136448	152655	128778	177123	145945	177465	152875	182032
404	Roxburic Acid	505.35	423.328	504.345	C30H48O6	[M+H]+	Terpenoids	Triterpene	5323.19	11280.9	6006.92	130736	93469.3	65575.7	7912.55	11427.5	7955.97	2414.86	2856.31	2894.78	5668.8	6534.37	4356.1	9	9	9
405	LysoPC 18:1(2n isomer)	522.355	184.073	521.348	C26H52NO7P	[M+H]+	Lipids	LPC	710374	915732	825224	841703	895424	707639	844829	657553	741418	601556	559691	600874	568456	565959	543338	519275	409504	459612
406	2-Hydroxymelatonin	249.123	190.2	248.116	C13H16N2O3	[M+H]+	Alkaloids	Plumerane	36074.7	55977.2	57727.2	58929.7	30069.7	21652.2	44509	46456	60504.8	44193.7	23872.2	33856.8	17922.1	24062.2	34879.7	30069.7	29793.2	26208.4
407	Cinchonain Ic	451.103	341.06	452.111	C24H20O9	[M-H]-	Flavonoids	Flavanols	4.83715e+06	6.41553e+06	5.96524e+06	4.80376e+06	3.40652e+06	4.58207e+06	1.45285e+06	1.72007e+06	1.60097e+06	5.21251e+06	4.34141e+06	5.77891e+06	3.31779e+06	3.12289e+06	3.02598e+06	1.25969e+06	1.1464e+06	1.24405e+06
408	Ceanothic acid	485.331	467.318	486.334	C30H46O5	[M-H]-	Terpenoids	Triterpene	231103	524380	267107	593093	409549	404711	419114	396394	590068	134079	120616	173059	261186	219923	254768	57874.5	58933	61816.1
409	5-Hydroxy-1-tetralone	163.072	107.047	162.068	C10H10O2	[M+H]+	Others	Ketone compounds	97057.1	122083	104961	66951.5	53481.1	71346.4	9	9	9	312284	244706	260297	203521	199208	207214	58580.3	53780.3	55286.4
410	2'-Deoxyadenosine	252.109	136	251.102	C10H13N5O3	[M+H]+	Nucleotides and derivatives	Nucleotides and derivatives	26555.8	40092.8	38380.5	14535.8	32339.8	16129.6	22181.3	28191.1	27352.3	33144.2	33071.8	41543.7	25168.2	23213.1	13784.2	9	9	9
411	Procyanidin B4	577.135	407.076	578.142	C30H26O12	[M-H]-	Tannins	Proanthocyanidins	1.10598e+06	1.53206e+06	1.332e+06	1.22394e+06	738008	812618	371583	441694	531839	1.69371e+06	1.72956e+06	1.86649e+06	1.21817e+06	1.1398e+06	1.30308e+06	479498	451563	386326
412	Creatine	130.087	88.0403	131.07	C4H9N3O2	[M-H]-	Amino acids and derivatives	Amino acids and derivatives	37949.4	37811	39877.1	70463.2	54938.6	62999.3	60182.1	59809.6	47422.2	42997.6	35128.3	34058.2	61872.2	50783.8	82358.2	52058.4	59453.2	60835.8
413	Tridecanedioic acid	243.161	181.158	244.167	C13H24O4	[M-H]-	Lipids	Free fatty acids	42757	48325.6	51504.6	44356.3	31297.5	32759.4	42164	47444.2	46688.7	45374.6	45332	48036.7	40676.6	47772.2	44825.6	42299.7	46850.8	41210.1
414	L-Aspartic Acid	132.03	88	133.037	C4H7NO4	[M-H]-	Amino acids and derivatives	Amino acids and derivatives	1.75449e+06	1.89636e+06	1.81823e+06	1.50093e+06	955283	956183	1.85742e+06	2.25749e+06	1.81511e+06	1.9276e+06	1.47137e+06	1.92046e+06	1.20782e+06	1.1501e+06	1.14637e+06	1.96306e+06	2.06806e+06	2.21729e+06
415	Nicotianamine	304.15	185.093	303.143	C12H21N3O6	[M+H]+	Alkaloids	Alkaloids	414254	473915	465240	644735	598184	561555	803341	712419	699515	647756	652813	731065	806061	739386	707528	673899	734130	704290
416	Pyridoxal	168.065	150.054	167.058	C8H9NO3	[M+H]+	Others	Vitamin	36645.7	44780.8	37277.4	94857.1	73891.5	56529.2	162892	162504	153066	28492.1	31119.5	20221.3	78493.4	75296.5	80290.3	176989	174922	169935
417	4-Hydroxy-3-methoxymandelate	197	153	198.053	C9H10O5	[M-H]-	Phenolic acids	Phenolic acids	2608.29	9	5183	10298.2	13722.8	9	9333.91	14806.5	11334	3250.01	6764.66	6497.64	11796.6	11266.9	10063.9	6717.07	9502.16	14165.9
418	Ferulic acid methyl ester	207.072	133.033	208.074	C11H12O4	[M-H]-	Phenolic acids	Phenolic acids	9	9	9	17189.2	9145.78	7423.37	91926.5	112130	111995	9	9	9	26993.5	22162.3	26861.5	186642	178863	193050
419	Esculetin-6-O-quinic acid	353.1	179	352.079	C16H16O9	[M+H]+	Lignans and Coumarins	Coumarins	370152	520570	408349	409084	600339	367882	709493	393935	1.10971e+06	392876	706736	418528	477450	743497	427277	778796	923264	884902
420	Argininosuccinic acid	289.1	97.1	290.123	C10H18N4O6	[M-H]-	Amino acids and derivatives	Amino acids and derivatives	32666.3	39246.4	37279.4	41509.9	23209.8	23901.6	27025.4	32570.9	35565.6	35803	27795.4	35777.1	39904.1	34171.3	30286.4	25870.5	33024.5	30035.7
421	Chlorogenic acid methyl ester	367.103	190.9	368.111	C17H20O9	[M-H]-	Phenolic acids	Phenolic acids	6163.08	9	9922.05	28752.1	47419.1	34756	284071	355088	302871	15229.6	14367	8550.11	36964.6	33435.6	47400.1	450663	379642	357423
422	Nicotinic Acid Methyl Ester(Methyl Nicotinate)	138.055	78	137.048	C7H7NO2	[M+H]+	Alkaloids	Pyridine alkaloids	17852	21643.5	8265.33	29494.6	29507.1	20013.7	223192	187627	201272	16836.5	10597.7	26408.2	45927.2	33047.1	86165.3	411955	394467	427100
423	Epicatechin	291.086	139.04	290.079	C15H14O6	[M+H]+	Flavonoids	Flavanols	1.86897e+07	2.46589e+07	2.12975e+07	1.80049e+07	1.94213e+07	1.87312e+07	7.29336e+06	7.89829e+06	9.52361e+06	2.77294e+07	1.83629e+07	2.34745e+07	1.73975e+07	1.82298e+07	2.06037e+07	1.19709e+07	1.10826e+07	1.04607e+07
424	D-Glucoronic acid	193.035	73	194.043	C6H10O7	[M-H]-	Others	Saccharides	130930	159767	156602	183089	104413	114774	172801	205369	252072	173940	182612	168248	139279	131383	153402	221728	198064	200391
425	LysoPC 18:3	518.324	184.073	517.317	C26H48NO7P	[M+H]+	Lipids	LPC	535746	727964	666204	352461	418531	388666	119087	133806	153098	773249	693774	782342	411118	362052	497514	127715	117526	96345.8
426	D-Arabitol	151.061	71	152.069	C5H12O5	[M-H]-	Others	Saccharides	52488.1	60733.2	49666.7	33700.7	40082.1	42314.9	39059.2	36346.1	37644.3	55618.9	67240.7	58793	31283	51108.1	47063.9	26726.5	45945	34268.5
427	2-Methoxy-4-ethenylphenol	151.075	91.0542	150.068	C9H10O2	[M+H]+	Others	Others	158480	190404	113131	102003	108755	223629	88493.7	133036	105397	178241	153807	173170	139742	114161	119903	147944	154405	65200.4
428	2,6-Dimethoxy-4-hydroxyphenol-1-O-ß-D-glucopyranoside	331.102	108.021	332.111	C14H20O9	[M-H]-	Others	Others	16075.4	11691.8	12363.9	23886.7	9726.99	18769.4	18299.4	16614.4	14676.5	6100.53	10771	15396.8	15257.5	12288.2	12815.4	13196.6	14249.8	14067.6
429	24,30-Dihydroxy-12(13)-ene-lupeol	455.353	455.354	456.36	C30H48O3	[M-H]-	Terpenoids	Triterpene	272948	1.01984e+06	527867	434338	256050	195161	237655	445562	535289	246862	230110	197405	388001	230943	383527	157012	376872	148893
430	Erythrose	119.035	59.0135	120.042	C4H8O4	[M-H]-	Others	Saccharides	82631.1	83062.6	85419.2	148477	168635	121593	233406	238294	257479	110335	129550	87376.7	106434	97803.7	186115	216298	250720	234017
431	Stearic Acid	283.264	283.265	284.272	C18H36O2	[M-H]-	Lipids	Free fatty acids	8.17744e+07	9.37e+07	1.12944e+08	112016649	2.49219e+06	5.95359e+07	6.01095e+07	2.88169e+07	6.09914e+07	7.53679e+07	1.01348e+08	9.37985e+07	1.02133e+08	6.91495e+07	7.55908e+07	7.61404e+07	4.97747e+07	6.11805e+07
432	Pentadecanoic Acid	241.217	241.218	242.225	C15H30O2	[M-H]-	Lipids	Free fatty acids	171012	295481	194343	160541	154902	136990	151960	167742	182630	172710	176881	188794	160317	182426	178222	126832	178923	135797
433	Cytidine	244.093	112	243.085	C9H13N3O5	[M+H]+	Nucleotides and derivatives	Nucleotides and derivatives	194419	196133	211915	469468	450804	461217	519179	578081	414573	196311	280747	231709	541382	518883	549046	431992	400275	323996
434	Arachidic acid	311.303	183.1	312.303	C20H40O2	[M-H]-	Lipids	Free fatty acids	144641	133477	113905	128620	78580.1	124603	72858.6	131347	131602	155749	189675	151235	145550	128581	149433	112753	101329	117854
435	Dehydrodiconiferyl alcohol-gamma'-O-glucoside	521.202	131.049	520.194	C26H32O11	[M+H]+	Lignans and Coumarins	Lignans	26280.8	18774.2	23465.8	24534.8	28157.5	6680.22	23524.2	23528.4	21478	35963.5	31910.8	27219.2	13121.7	23290.6	22761.5	35746.5	18770.8	35657.8
436	(7Z)-Hexadecenoic acid*	253.217	235.209	254.225	C16H30O2	[M-H]-	Lipids	Free fatty acids	5878.56	8831.99	7264.82	4860.16	4200.47	2422.55	7078.15	14063.6	8445.09	5724.19	5462.38	7644.05	5215.52	5958.12	2725.8	6489.06	8234.31	6081.98
437	1-O-Feruloylquinic acid	369.1	177.1	368.111	C17H20O9	[M+H]+	Phenolic acids	Phenolic acids	938855	1.1977e+06	971038	4.19697e+06	3.66313e+06	3.77572e+06	1.71956e+07	1.60874e+07	1.73291e+07	1.45276e+06	1.42478e+06	1.5853e+06	3.55508e+06	3.16999e+06	3.96152e+06	2.02712e+07	1.86734e+07	1.92591e+07
438	3-O-p-Coumaroylquinic acid*	337.093	191.05	338.1	C16H18O8	[M-H]-	Phenolic acids	Phenolic acids	4.88671e+06	7.45002e+06	6.65635e+06	8.53084e+06	5.39346e+06	5.59601e+06	2.56658e+07	3.19063e+07	3.2162e+07	3.22018e+06	3.21732e+06	3.40096e+06	5.30392e+06	5.2568e+06	5.21837e+06	1.98178e+07	2.04635e+07	1.90798e+07
439	2,3-Dihydroxy-12-ursen-28-oic acid	471.34	471.34	472.355	C30H48O4	[M-H]-	Terpenoids	Triterpene	1.05803e+06	2310679	1.38852e+06	1.30227e+06	873108	1.07783e+06	1.3533e+06	1.43221e+06	2.48037e+06	701506	562466	922732	1.47199e+06	1.30745e+06	1.40245e+06	535670	648582	583056
440	2-Isopropylmalic Acid	175.061	115.044	176.069	C7H12O5	[M-H]-	Organic acids	Organic acids	327006	477707	366482	873408	616231	706310	3.32842e+06	4.08631e+06	3.72724e+06	641637	589099	613940	1.14102e+06	1.18785e+06	1.21137e+06	3.93383e+06	3.96399e+06	3.74988e+06
441	8-Methoxykaempferol-7-O-rhamnoside	461.11	315.052	462.116	C22H22O11	[M-H]-	Flavonoids	Flavonols	9497.85	16629.3	11642.6	4939.79	7116.47	10443.8	10507.9	5943.24	12751.1	6079.71	11437.8	7267.14	13283.5	11222.2	11090.5	1079.73	5502.69	4939.79
442	9S-Hydroperoxy-10E,12Z-octadecadienoic acid	311.223	293.214	312.23	C18H32O4	[M-H]-	Lipids	Free fatty acids	35901	45995.5	28239.5	39142.6	18849.2	22546.7	22052.1	39891.9	32394.3	40619.2	38610.8	45859.7	37359.1	29490	46614.6	38708.3	41293.9	39735.4
443	9,10,13-Trihydroxy-11-Octadecenoic Acid	329.233	229.146	330.241	C18H34O5	[M-H]-	Lipids	Free fatty acids	71425.3	67475	42704.4	39480.9	36742.5	32704.6	32744.1	44528.9	53931.1	40990	39651.2	41904.3	37384.5	42526.6	45547.8	41229.4	46628.2	42815.9
444	Cyclo(Pro-Glu)	227.09	116.072	226.095	C10H14N2O4	[M+H]+	Amino acids and derivatives	Amino acids and derivatives	9	9	9	76592.7	57559.4	73678.2	51338.7	39703.9	40752.7	61906.4	49297.3	55431.7	77514.8	75081.2	78009.5	56148.8	45740.4	54589.6
445	Quercetin-3-O-rhamnoside(Quercitrin)	449.108	303.05	448.101	C21H20O11	[M+H]+	Flavonoids	Flavonols	190593	359596	263464	125162	98075.6	111152	123056	92471.6	198558	455920	568812	370903	232634	162162	247516	55111.6	95711.1	61951.6
446	Dicaffeoylquinic acid-O-glucoside	677.171	191.055	678.18	C31H34O17	[M-H]-	Phenolic acids	Phenolic acids	21332	38636	27489	36632.5	10303.8	28099.4	9	9	9	26826.7	27430.6	28356.8	12071.4	11330	18590.6	9	9	9
447	Guanine	152.057	135	151.049	C5H5N5O	[M+H]+	Nucleotides and derivatives	Nucleotides and derivatives	226541	312348	241540	48636	59900.8	43250.6	49528.2	48524.1	57522	855897	638281	807641	151652	167151	116359	52444.4	50140.1	40590.9
448	Uridine 5'-diphospho-N-acetylglucosamine	606.076	384.985	607.082	C17H27N3O17P2	[M-H]-	Nucleotides and derivatives	Nucleotides and derivatives	25909.7	22404.6	31402.6	29242.8	16047.1	22022.3	29366.1	43501.1	51199.9	31074.1	32847.9	37556.4	45404.7	46807.4	24713.9	38827.9	31326.3	17956.7
449	Daminozide	161.091	143.081	160.085	C6H12N2O3	[M+H]+	Alkaloids	Alkaloids	184793	252951	212950	220818	205303	210597	13618.4	33072.9	13026.4	146478	79922.4	97682.4	49138.4	56499.5	69858.4	12950.5	56873.1	20131.6
450	8-Azaguanine	153.052	136.026	152.045	C4H4N6O	[M+H]+	Nucleotides and derivatives	Nucleotides and derivatives	524272	677039	529224	202648	169794	135102	30715.2	50117.9	47840.7	696717	702506	735932	228290	228199	219480	29699.8	17416.9	32900.7
451	L-Saccharopine	275	257	276.132	C11H20N2O6	[M-H]-	Amino acids and derivatives	Amino acids and derivatives	557247	528888	530606	287716	181436	191216	21067.2	27027.5	30316.8	720467	640585	767163	422216	421947	408889	33138.1	18261.4	21376.9
452	D-Galactaric acid	209.03	85.0297	210.038	C6H10O8	[M-H]-	Others	Saccharides	72031.9	118062	91445.6	174252	84337.2	115160	150188	194391	190753	87826.6	76786.2	110039	83507.6	103675	130166	57637.9	118179	116645
453	1-α-Linolenoyl-glycerol*	353.269	261.221	352.261	C21H36O4	[M+H]+	Lipids	Glycerol ester	4961.9	9	6166.16	11437.9	9335.25	6664.9	26353.1	34666.6	32207.3	4029.14	4162.82	5084.17	13661.9	11824.1	14866.7	17394.5	20950.4	19290
454	L-Arginine	175.115	70.064	174.112	C6H14N4O2	[M+H]+	Amino acids and derivatives	Amino acids and derivatives	1.79756e+06	2.05509e+06	2.07908e+06	1.31675e+06	1.29171e+06	1.17593e+06	9	9	9	2.23422e+06	2.00565e+06	2.15454e+06	1.32723e+06	1.47536e+06	1.40081e+06	1.2215e+06	1.23269e+06	1.87717e+06
455	Isorhamnetin-3-O-galactoide-7-O-rhamnoside*	625.176	317.067	624.169	C28H32O16	[M+H]+	Flavonoids	Flavonols	56122.4	43312.9	65345.9	45292.9	48503.7	35842	9	4927.16	15841.9	81698.7	61029.4	70889.9	42810.5	50931.5	52919.7	25438.3	9903.44	9
456	1-(4-Methoxyphenyl)-1-propanol	165.092	149.061	166.099	C10H14O2	[M-H]-	Others	Alcohol compounds	611205	615542	695407	642729	374883	440489	500845	495750	579921	1.07235e+06	1.13597e+06	985302	1076822	1.07034e+06	1.04017e+06	596330	887751	775370
457	L-Seryl-L-Isoleucine	219.135	60.04	218.127	C9H18N2O4	[M+H]+	Amino acids and derivatives	Amino acids and derivatives	15533.8	23383.1	11822.7	20039.9	18237.6	10876.5	7779.22	10810.1	9904.97	14252.5	9504.97	15107.7	12557.9	13092.4	14859.5	9	9	9
458	Succinyladenosine	384.115	252	383.108	C14H17N5O8	[M+H]+	Nucleotides and derivatives	Nucleotides and derivatives	454200	551420	499857	724380	760749	608857	784992	782851	771548	481547	375730	403746	492745	486851	528109	493911	490845	505561
459	Diosmetin-7-O-glucuronide	477.103	301.07	476.096	C22H20O12	[M+H]+	Flavonoids	Flavones	6695.35	2568.42	5693.61	2736.64	2347.69	785.938	9	9	9	3908.43	94995	23514.4	7994.91	1668.65	4202.57	804.706	9	1713.42
460	N-acetyl-beta-alanine	130.052	58.0302	131.058	C5H9NO3	[M-H]-	Amino acids and derivatives	Amino acids and derivatives	6798.93	4256.77	3718.3	11478.9	13769.5	5789.2	13268.3	10286	23625.8	5344.89	6345.61	7650.9	7902.07	9853.53	6047.54	20626.3	17868.4	25778.3
461	Isorhamnetin-3-O-rutinoside (Narcissin)*	625.176	317.06	624.162	C28H32O16	[M+H]+	Flavonoids	Flavonols	144837	234225	179913	131174	156085	97313.5	96141.8	75783.8	139171	297721	181125	235357	169805	144901	208293	59949.8	40756.5	62237
462	Melibiose	341.109	113.022	342.116	C12H22O11	[M-H]-	Others	Saccharides	675402	880591	963593	2.04727e+06	573048	971875	1.08313e+06	1.12969e+06	1.65172e+06	810050	760224	1.14044e+06	1.10278e+06	1.51393e+06	884029	1.27318e+06	2.99137e+06	1.47013e+06
463	L-Alanyl-L-leucine	203.139	86.1001	202.132	C9H18N2O3	[M+H]+	Amino acids and derivatives	Amino acids and derivatives	97702	128099	130776	274574	229669	247709	51722.8	43920.4	57275.9	156237	182060	206733	271973	241417	239503	59290.5	52302.9	51376
464	3-Prenyl-4-O-glucosyloxy-4-hydroxybenzoic acid	367.14	205.08	368.147	C18H24O8	[M-H]-	Phenolic acids	Phenolic acids	615403	823277	666613	605274	454954	639236	462173	505683	358980	51747.1	31513	54734.6	49482.3	39028.1	46849.7	22637.6	29779.3	25801.3
465	Glucosyringic Acid	359.098	182.1	360.106	C15H20O10	[M-H]-	Phenolic acids	Phenolic acids	336211	412105	363252	755030	472087	473613	1.22522e+06	1.71617e+06	1.51242e+06	978486	860497	983844	1.28168e+06	1.18113e+06	1.27125e+06	1.95165e+06	1.74448e+06	1.96638e+06
466	Salicylic acid	137.027	108.023	138.032	C7H6O3	[M-H]-	Phenolic acids	Phenolic acids	118375	115801	117933	83941.9	74723.5	59906.4	106724	73389.7	111706	75849.1	102195	104058	64614.8	38714.1	81780.9	110300	78695.4	88952.4
467	17-Hydroxylinolenic acid	293.213	113.098	294.219	C18H30O3	[M-H]-	Lipids	Free fatty acids	26684.6	34794.2	26395.6	13904.5	16536.5	14201.8	14646.1	23716	33397.4	14981.1	15533.6	19391.9	20416	17498.8	23124.9	13521.8	13869.4	9986.37
468	D-Arabinono-1,4-lactone	147.03	85.0291	148.037	C5H8O5	[M-H]-	Others	Saccharides	9	249629	220471	551735	433974	409939	979930	1.13022e+06	1.04697e+06	211524	198150	9	395567	358012	457409	1.42588e+06	1.39798e+06	1.38575e+06
469	6-Hydroxykaempferol-7-O-glucoside	465.103	303.1	464.096	C21H20O12	[M+H]+	Flavonoids	Flavonols	2.50871e+06	3.74088e+06	2.51947e+06	1.17442e+06	1.2931e+06	1.21762e+06	1.14912e+06	963678	2.4551e+06	3.61579e+06	2.86149e+06	3.6904e+06	2.87564e+06	2.25769e+06	3.06252e+06	920004	1.1314e+06	1.06468e+06
470	3-O-Trans-feruloyl euscaphic acid	665.4	177.05	664.398	C40H56O8	[M+H]+	Terpenoids	Triterpene	16178.9	32355.3	26469.1	114058	57941.9	51291.8	10306.3	5072.28	4880.62	13172.6	14958.1	9350.66	5291.8	5228.03	4817.85	4346.07	2739.35	2905.58
471	Ethyl 9-Hydroxy-10,12-octadecadienoic acid	326.274	309.27	324.266	C20H36O3	[M+H]+	Lipids	Free fatty acids	6268.6	6652.26	3440.98	6240.56	6253.78	5811.9	8028.22	6329.18	11197.6	3411.14	1743.63	3112.11	4504.34	4190.98	4308.22	7866.99	7640.87	10094.5
472	Euscaphic acid	489.346	201.16	488.35	C30H48O5	[M+H]+	Terpenoids	Triterpene	169798	313583	212122	319477	230799	197659	242621	269290	338202	102199	85221.1	107706	208859	157929	197478	61256	65839.1	71131.5
473	L-Fucitol	165.082	59.0159	166.084	C6H14O5	[M-H]-	Others	Saccharides	37747.5	46641.8	51414.1	87199.1	61993.5	48482.5	123337	99683.1	118835	54618.1	37807.6	44837.6	55517.3	58347	65101.7	123438	110417	116052
474	γ-Linolenic Acid	277.218	59.0143	278.225	C18H30O2	[M-H]-	Lipids	Free fatty acids	12075.6	11640.3	9748.67	9413.07	9574.12	10389.8	15733.6	15858.4	15799.7	10313.9	9880.64	10133.4	14383.9	9868.43	7630.11	12536	11640.5	10890.6
475	3-Galloylshikimic acid	325.057	93	326.064	C14H14O9	[M-H]-	Phenolic acids	Phenolic acids	9834.99	22337.4	25717.7	11883.5	8917.43	8391.31	9	9	9	21036.5	17053.9	19372.6	10480.9	4275.97	8057.43	2546.91	5761.9	8347.49
476	β-Nicotinamide mononucleotide	335.064	123	334.057	C11H15N2O8P	[M+H]+	Nucleotides and derivatives	Nucleotides and derivatives	9	9	9	28152.3	48827	55459.5	64221.4	85261	96783	22890.4	12235.1	7671.22	58211.1	39851.9	45021.9	79621.8	68535.9	76587.5
477	1-Aminocyclopropane-1-carboxylic acid	102.055	56.05	101.048	C4H7NO2	[M+H]+	Amino acids and derivatives	Amino acids and derivatives	207877	195566	204316	148392	95973.2	123894	184628	219904	225444	236624	239865	207997	243399	224842	211731	223102	238894	231064
478	N-Acetyl-D-mannosamine	222.097	138	221.09	C8H15NO6	[M+H]+	Others	Saccharides	128115	120505	139017	113806	64982.7	112408	119658	128534	133752	170915	162747	135370	175884	134929	146127	125389	116229	140839
479	Arecatannin B1	867.213	715.16	866.206	C45H38O18	[M+H]+	Tannins	Proanthocyanidins	205564	275197	264481	239938	280881	245692	65528.9	68797.1	77811.3	237073	200722	222340	193382	239713	218280	72072.5	96638.2	90087.4
480	2,6-Dimethyl-7-octene-2,3,6-triol	187.134	97	188.141	C10H20O3	[M-H]-	Terpenoids	Monoterpenoids	22037.1	53320.5	54853.7	30068	26305	56723.3	42660.9	80452	50550	23927	34362.3	40496.2	24111.5	37389.8	32671.3	36918.7	32850.3	36029
481	13-Hydroxy-6,9,11-octadecatrienoic acid	293.212	193.1	294.219	C18H30O3	[M-H]-	Lipids	Free fatty acids	69345.9	50151.9	62312.2	49804.1	29078.4	38594.8	39267.3	47694.9	64524.6	55955.4	69842	58471.2	56242.1	54963	68416.6	58400.3	60080.2	52935
482	Kaempferol-3,7-O-dirhamnoside (Kaempferitrin)	579.171	287.05	578.164	C27H30O14	[M+H]+	Flavonoids	Flavonols	1.09117e+06	1.07461e+06	1.41162e+06	1.15388e+06	1.02566e+06	1.10496e+06	505142	498890	458595	1.61094e+06	1.47009e+06	1.58822e+06	1.44052e+06	1.01997e+06	1.44734e+06	551289	607499	454777
483	Crepenynic acid	277.217	59.0139	278.225	C18H30O2	[M-H]-	Lipids	Free fatty acids	8415.96	9974.72	10446.4	9371.65	7049.89	6999.65	12034.7	14509.5	17961.1	9761.17	8306.72	10298.7	12007.1	8256.56	8623.11	8922.03	11811.8	11909.2
484	Rugosic acid A	281.139	123.082	282.147	C15H22O5	[M-H]-	Terpenoids	Sesquiterpenoids	11442.2	12824.8	8560.54	13745.3	8571.71	8528.84	555498	696707	667841	9272.04	3528.92	9989.13	7134.25	15690.4	5102.41	59458.8	48108.8	56754.1
485	(6S,7E,9R)-6,9-Dihydroxy-4,7-megastigmadin-3-one-9-O-xylosyl(1-6)glucoside	517.229	385.18	518.236	C24H38O12	[M-H]-	Others	Ketone compounds	2135.22	714.763	5673.04	4295.72	3520.31	10922.9	36019.6	30557.9	18553.9	2912.91	1435.79	2851.27	6367.15	9238.57	8611.3	15020.7	15237.8	23606.2
486	Protocatechualdehyde	137.024	93.0354	138.032	C7H6O3	[M-H]-	Others	Aldehyde compounds	59280.4	79158.5	102281	72826.3	64759.1	62175.5	214489	319324	281161	9	9	9	97239.7	112031	84127.4	177413	154837	159575
487	D-Maltose	341.109	89.0244	342.116	C12H22O11	[M-H]-	Others	Saccharides	2.00113e+06	2.66002e+06	1.93606e+06	2.79319e+06	1.48837e+06	1.97109e+06	2.66695e+06	3.09807e+06	6.75808e+06	2.01564e+06	1.28013e+06	2.75611e+06	4.48538e+06	2.46229e+06	3.44439e+06	3.54122e+06	4.28428e+06	3.62694e+06
488	Tyrosol; 4-Hydroxyphenylethanol	137.061	119.05	138.068	C8H10O2	[M-H]-	Others	Alcohol compounds	11775.7	14072.8	17315.8	15123.2	4181.68	13794.3	11022.9	13776.9	17213.8	15864.5	23013.5	12453.5	8263.51	6301.47	11883.2	17404.7	8949.5	13928.8
489	Scopoletin (7-Hydroxy-6-methoxycoumarin)	193.048	133.026	192.042	C10H8O4	[M+H]+	Lignans and Coumarins	Coumarins	48753.2	72560.9	76948.8	84196.5	79353.3	53628.2	131713	168332	136619	61701.1	69125.7	65859.5	73191.5	48753.2	34940.8	111410	95960.2	109784
490	Pomolic acid	471.35	471.35	472.355	C30H48O4	[M-H]-	Terpenoids	Triterpene	1.22544e+06	2.61581e+06	1.61787e+06	1.83009e+06	1.08393e+06	1.20598e+06	1.48706e+06	2.06323e+06	2.80512e+06	781547	681690	1.09343e+06	1.94969e+06	1.49857e+06	1.52574e+06	616917	691017	740499
491	5-O-p-Coumaroylquinic acid O-glucoside	499.146	163.1	500.153	C22H28O13	[M-H]-	Phenolic acids	Phenolic acids	9	9	9	50396.2	48860.6	46870.9	109401	127738	127308	9	9	9	13985.1	11014.8	10168	13219.2	17049.9	12687.4
492	D-Fructose-1,6-biphosphate	339	97	339.996	C6H14O12P2	[M-H]-	Others	Saccharides	69298.4	51189.9	77055.3	129829	36225.4	46973	73977.3	70583.3	103509	66481.8	47385.8	89178.9	100425	101995	115834	60046.8	72966	48991.6
493	Sorbitol-6-phosphate	261.038	78.9588	262.045	C6H15O9P	[M-H]-	Others	Saccharides	84685.7	118492	111465	163420	85527.9	135747	300755	398500	374816	146189	126797	147128	152064	142790	153648	275966	221410	238419
494	Epicatechin-epiafzelechin	561.14	289.2	562.148	C30H26O11	[M-H]-	Flavonoids	Flavanols	113752	112573	124359	90693.3	55330.2	50089.3	22908.3	40960.2	37653.8	202327	173923	179204	99239.5	108130	113986	30241.9	30803.8	44290.4
495	L-threo-3-Methylaspartate	146.047	102.056	147.053	C5H9NO4	[M-H]-	Amino acids and derivatives	Amino acids and derivatives	304198	295462	344559	236022	184349	207921	333001	413042	336887	301553	339437	319983	317070	270703	286742	395154	396336	352912
496	18-Demethylparaensidimerin C	469.218	307.128	468.205	C29H28N2O4	[M+H]+	Alkaloids	Alkaloids	136292	229685	200825	400440	227280	273352	461863	311455	372860	182564	124583	168322	333100	203285	270933	424490	407655	501345
497	Digallic Acid	321	125	322.021	C14H10O9	[M-H]-	Phenolic acids	Phenolic acids	14023.4	28676.4	21655.5	36037.7	13935.4	23189.8	15323.5	19471.5	29366.9	29454.4	19945.9	22966.9	39669.1	17529.1	14354.4	13208.5	33156.9	17529.1
498	Linoleic acid	279.233	279.233	280.24	C18H32O2	[M-H]-	Lipids	Free fatty acids	5.34639e+06	8.38774e+06	5.87847e+06	5.56475e+06	6.89225e+06	4.66763e+06	8.93298e+06	1.15072e+07	1.00209e+07	4.69132e+06	4.89001e+06	4.34805e+06	4.89273e+06	5.09079e+06	5.5547e+06	7.95394e+06	8.33509e+06	7.5862e+06
499	7,8-Dihydro-Buddlenol B(threo)	585.234	537.212	586.241	C31H38O11	[M-H]-	Lignans and Coumarins	Lignans	11950.6	16449.2	14449.8	12318.8	4574.02	2696.17	840.824	6624	2030.41	19748.6	15897.5	20726.9	8843.49	7809.19	4102.13	2477.73	1868.44	2474.68
500	Methoxyindoleacetic acid	206.1	147.5	205.074	C11H11NO3	[M+H]+	Alkaloids	Plumerane	16970.8	35463.5	22803.1	38468.6	30657.5	44903.7	9309.04	12021.8	11962.3	52474.5	67107.3	49152.4	67670.9	52755.4	42842.9	33988.5	17679.2	16182.3
501	Glycylphenylalanine	223.108	120.082	222.1	C11H14N2O3	[M+H]+	Amino acids and derivatives	Amino acids and derivatives	33235.7	33708.5	37798.5	12546.3	19408.4	22812.7	19160.8	22576.5	14064.9	26140	30676.1	31859.2	25815.8	28273.5	28798.6	3286.56	12074.8	9
502	LysoPC 18:3(2n isomer)	518.324	184.073	517.317	C26H48NO7P	[M+H]+	Lipids	LPC	393725	542239	425275	270988	306906	273602	127543	108980	106643	594246	453577	511419	299008	323169	352252	95603.2	77833.3	84251.5
503	1,6-anhydro-β-D-glucose	161.046	71.0136	162.053	C6H10O5	[M-H]-	Others	Saccharides	582501	526687	596704	731240	563364	564621	817379	889960	1.11244e+06	648616	652387	697639	747051	867252	717122	884932	957901	827909
504	Histamine	112.087	95	111.08	C5H9N3	[M+H]+	Alkaloids	Alkaloids	70251.4	67811.6	76030.5	84708.3	85470.3	83471.1	102338	113938	94888.5	75367.2	82916.9	94853.1	89861.8	93173	78813	93166	89630.1	89628.7
505	D-Arabinose	149.046	59.0131	150.053	C5H10O5	[M-H]-	Others	Saccharides	353507	255803	302179	442644	355876	389200	549531	575081	585229	363277	352901	382760	419202	414979	350078	545542	568736	508356
506	Isochlorogenic acid C	517.132	163.04	516.127	C25H24O12	[M+H]+	Phenolic acids	Phenolic acids	39205.7	58221.7	78479.5	31774.2	44356.2	48114.9	107101	118798	127165	65948.4	418309	339739	37285.4	57581.1	39478.4	81219.4	95141	98438.6
507	7-hydroxy-2H-1-benzopyran-2-one	163.039	89.0379	162.032	C9H6O3	[M+H]+	Lignans and Coumarins	Coumarins	9.3992e+06	1.0579e+07	8.16283e+06	7.8065e+06	1.09834e+07	9.68918e+06	6.29216e+06	5.73078e+06	7.18841e+06	6.67538e+06	1.06381e+07	8.36982e+06	8.49072e+06	1.05198e+07	1.05539e+07	6.01193e+06	4.64812e+06	4.63086e+06
508	Dihydromyricetin (Ampelopsin)	321.06	153.018	320.053	C15H12O8	[M+H]+	Flavonoids	Flavanonols	9	9	9	1186.23	2401.79	3591.28	52928.2	32661.3	35834.6	11807.1	13104.7	4726.08	4786.78	3537.21	3394.52	81777.2	56524.7	82962.5
509	Trimethyllysine	189.16	84.0803	188.153	C9H20N2O2	[M+H]+	Amino acids and derivatives	Amino acids and derivatives	46339.4	123370	146177	69979.9	73089.9	49471.4	28835.1	45826.7	49236	42736.5	46654.9	28835.1	43251.5	41191.4	37587.3	33468.1	38618.5	33984.4
510	Procyanidin B1	577.135	425.1	578.142	C30H26O12	[M-H]-	Tannins	Proanthocyanidins	474175	671855	530318	724198	452602	445911	197988	273099	273385	626314	522474	608161	548907	487561	482418	278058	290042	224475
511	DL-2-Aminoadipic acid	162.076	98	161.069	C6H11NO4	[M+H]+	Amino acids and derivatives	Amino acids and derivatives	159903	133752	150991	263208	227510	199934	327739	345889	319252	167950	226042	182083	137594	189486	179942	298073	306136	288177
512	D-Panthenol	206.139	76	205.131	C9H19NO4	[M+H]+	Others	Vitamin	33320	60385.2	21938.5	12301.6	17864.2	26040.9	15592.5	10457.1	25300.3	25151.6	34458.6	44424.2	6735.67	25411.6	29146.2	13722.3	15888.4	21570.9
513	Catechin-(7,8-bc)-4β-(3,4-dihydroxyphenyl)-dihydro-2-(3H)-one	451.103	341.06	452.111	C24H20O9	[M-H]-	Flavonoids	Flavanols	3.50537e+06	5.34883e+06	3.83185e+06	3.31727e+06	2.4654e+06	2.49155e+06	1.08053e+06	1.23399e+06	1.23023e+06	3.22756e+06	2.48627e+06	2.89767e+06	1.87136e+06	1.72029e+06	2.00732e+06	846866	915889	938831
514	DL-Glyceraldehyde-3-phosphate	169	79	169.998	C3H7O6P	[M-H]-	Organic acids	Organic acids	259957	225850	205894	317691	326753	268077	371180	243636	330688	367251	301823	338750	360519	403194	501828	295991	436447	307702
515	Spermidine	146.165	72.2	145.158	C7H19N3	[M+H]+	Alkaloids	Alkaloids	1.52351e+06	1.30575e+06	1.42758e+06	1.02689e+06	932325	1.45899e+06	247779	100206	76575.2	2.13117e+06	1.28923e+06	1.69767e+06	1.19785e+06	2.17681e+06	1.35645e+06	210560	217766	158559
516	D-Xylonic acid	165.041	75.0091	166.048	C5H10O6	[M-H]-	Others	Saccharides	327939	323027	319576	612169	441011	434625	970738	988051	972957	309249	333878	346342	457360	402222	388099	882285	868647	951333
517	Eriodictyol-3'-O-glucoside	449.11	287.057	450.116	C21H22O11	[M-H]-	Flavonoids	Flavanones	116931	174893	137203	136381	104478	129301	93504.1	74941.6	83008.7	131050	125373	201432	108391	159980	124536	54444.1	52556.5	39355.7
518	Raffinose	503.162	179	504.169	C18H32O16	[M-H]-	Others	Saccharides	17313.7	20115.8	28053.8	37814.8	20752.5	26411.3	81112.5	140298	20693.5	22629.8	18808.8	12401.6	30114.2	15093.8	29954.9	70625.5	152822	69046.7
519	3,4-Digalloylshikimic acid	477.058	169.015	478.075	C21H18O13	[M-H]-	Phenolic acids	Phenolic acids	15884.8	21709.9	22243.8	10458.4	4031.08	14238.2	2400.2	7974.71	14540.3	13674.8	19130.4	15394.9	18542.7	11309.1	33926.3	6471.31	6360.77	12932.6
520	Gallic acid-4-O-glucoside	331	313.1	332.074	C13H16O10	[M-H]-	Phenolic acids	Phenolic acids	38218.5	52302	44810.8	53181.7	26481.3	50482	50509.6	57756.7	61139.5	133343	99765.6	155294	111445	87337.4	106083	80513.8	73293.4	63173
521	3,4,2',4',6'-Pentahydroxychalcone	289.071	163.039	288.063	C15H12O6	[M+H]+	Flavonoids	Chalcones	337999	526847	421693	303805	288641	304736	177069	157678	196102	566548	422766	543762	299511	287568	340145	221633	212458	247867
522	Caffeoylcholine	266.13	207.06	266.124	C14H20NO4+	[M]+	Alkaloids	Phenolamine	314484	428701	420232	533201	512014	559109	390187	418080	231723	251792	154421	252115	335424	212634	226446	142906	116621	159577
523	Tetracosanoic Acid (Lignoceric acid)	367.358	367.358	368.365	C24H48O2	[M-H]-	Lipids	Free fatty acids	173937	251545	202693	353157	121380	106568	75546.6	87676.3	84150.9	244231	391611	341138	193037	166689	193489	59084.1	67375.9	65634.5
524	N-Acetyl-L-glutamic acid	188.056	128	189.064	C7H11NO5	[M-H]-	Amino acids and derivatives	Amino acids and derivatives	43894.4	59458.2	62559	63734.3	36818.1	32175.3	87628.4	125988	108971	52896.4	61027.6	51433.7	45459	36289.5	48484.7	71528.7	45331.9	53591.1
525	3-O-caffeoyl malonyl quinic acid	441.101	193.049	440.096	C19H20O12	[M+H]+	Lignans and Coumarins	Coumarins	68347.8	120929	91036.2	65922.3	74236.7	64658.7	64183.9	62326.8	57532.8	184384	159275	197553	247838	225090	268191	73143.8	58731.3	105473
526	Isoguanine	152.057	135	151.049	C5H5N5O	[M+H]+	Nucleotides and derivatives	Nucleotides and derivatives	47540.4	54200.8	56568	9	9	9	11116.2	11251.6	24793.9	167227	147691	178762	55142.4	31879.2	29612.5	9	9	9
527	Methyl 4-hydroxybenzoate	151.04	136.017	152.047	C8H8O3	[M-H]-	Phenolic acids	Phenolic acids	14265.3	12707.2	21636	21579.4	11323.1	3978.18	52882.4	40423.1	50168.5	8748.18	8956.13	12790.4	8819.88	7149.18	7171.03	54338.4	57401	44750.4
528	S-(5'-Adenosyl)-L-methionine	399.2	250	398.137	C15H22N6O5S	[M+H]+	Amino acids and derivatives	Amino acids and derivatives	732009	1.27682e+06	870150	786919	1.45079e+06	1.40002e+06	9	9	9	1.32876e+06	955154	1.32932e+06	1.22529e+06	1.36975e+06	1.30696e+06	1.05732e+06	345740	209683
529	N6-Acetyl-L-lysine	189.123	126	188.116	C8H16N2O3	[M+H]+	Amino acids and derivatives	Amino acids and derivatives	39600.1	44078.6	32478.5	32972.1	26767.8	46868.7	77423.1	87166	74227.8	35017.4	27584.1	36819.3	49225.1	32122.3	43985.5	52289.9	48193.1	59393.1
530	Adenosine 5'-diphosphate	426	159	427.029	C10H15N5O10P2	[M-H]-	Nucleotides and derivatives	Nucleotides and derivatives	470787	346278	385533	724359	379664	487880	462629	660583	523872	527956	598293	593462	915415	954511	844401	747703	664281	468022
531	10-Heptadecenoic Acid	267.233	267.233	268.24	C17H32O2	[M-H]-	Lipids	Free fatty acids	327598	415424	399279	291518	245643	57361.5	318729	355839	359515	307698	310049	350291	258307	351531	301073	275908	324406	280496
532	2,6-Diaminooimelic acid	191.103	128	190.095	C7H14N2O4	[M+H]+	Amino acids and derivatives	Amino acids and derivatives	31182.2	22130.8	27335	18621.9	19055	13404.7	13231.2	20789.8	24804.3	35110.4	35706.5	34199.8	25857.4	15587.8	24684.6	19270.9	23831.5	21236.2
533	Syringic acid 4-O-rhamnoside	343.104	197.047	344.111	C15H20O9	[M-H]-	Phenolic acids	Phenolic acids	275122	292500	262585	250811	153875	165015	437406	511932	470838	827438	662782	722805	744295	682504	673761	821706	712597	893976
534	p-Hydroxyphenyl 6-O-(E)-caffeoyl-β-D-glucopyranoside*	433.114	161.024	434.121	C21H22O10	[M-H]-	Phenolic acids	Phenolic acids	3.81071e+06	6.46495e+06	5.08513e+06	4.65979e+06	3.62258e+06	4.0781e+06	1.30649e+06	1.64682e+06	1.28374e+06	22707.7	10240.6	18322.6	9	7643.06	10665.6	13983	5592.54	4789.38
535	p-Hydroxyphenyl 6-O-(E)-caffeoyl-β-D-allopyranoside*	433.114	161.024	434.121	C21H22O10	[M-H]-	Phenolic acids	Phenolic acids	3.81071e+06	6.46495e+06	5.08513e+06	4.65979e+06	3.62258e+06	4.0781e+06	1.30649e+06	1.64682e+06	1.28374e+06	22707.7	10240.6	18322.6	9	7643.06	10665.6	13983	5592.54	4789.38
536	L-Fucose	163	59	164.069	C6H12O5	[M-H]-	Others	Saccharides	49456.2	26641	39422	40294.1	23267.5	44013.1	44013.1	47704	45476.7	37611.3	48352	48352	28270.7	35335.5	46432.6	34219.7	45476.7	42162.7
537	Diosmetin-7-O-galactoside*	463.123	301.07	462.116	C22H22O11	[M+H]+	Flavonoids	Flavones	810853	1.13976e+06	962838	710558	761477	649750	555486	516000	512283	1.18349e+06	925806	1.18143e+06	833226	881831	955895	469078	416616	399643
538	Crotonoside; 2-Hydroxyadenosine	284.099	152.056	283.092	C10H13N5O5	[M+H]+	Nucleotides and derivatives	Nucleotides and derivatives	132373	125799	136737	112810	128557	109432	88891.7	75842.3	82047.3	174337	155195	134003	98454.3	136737	124443	69742.1	60033.2	67007.6
539	LysoPC 20:2(2n isomer)	548.371	184.073	547.364	C28H54NO7P	[M+H]+	Lipids	LPC	18737.2	30292.2	23367	19393.3	19830.7	18902.5	7018.81	6926.2	6618.2	26462.1	21449.1	24628.9	21198.5	20149.6	20698	7938.77	6905.05	6087.13
540	Orotidine	287.052	243	288.059	C10H12N2O8	[M-H]-	Others	Vitamin	8625.83	16892.3	9	20312.6	3517.76	11713.9	14999.2	13422.5	19157	12060	9257.78	7139.13	10830.1	19006.3	20808	14014.7	19786	20415.9
541	Butanone acid	101.026	55.0182	102.032	C4H6O3	[M-H]-	Organic acids	Organic acids	30778.1	37333.9	29317.1	33034.1	37335.3	29378.4	28813.9	27170.8	29076.9	25874	24338.1	18899.9	29025.4	23435.9	20307.5	23206.2	28180.4	22246.4
542	13(s)-hydroperoxy-(9z,11e,15z)-octadecatrienoic acid	309.205	227.203	310.214	C18H30O4	[M-H]-	Lipids	Free fatty acids	112152	162080	71323.6	85290.3	86098.5	58930.8	58401.8	145261	98168.8	94679.7	84071.2	91211.5	79948.2	115127	93030.5	75082.1	97503.5	87581.3
543	D-Glucosamine 1-phosphate	258.039	78.9583	259.046	C6H14NO8P	[M-H]-	Others	Saccharides	33039.5	48834.9	34235.6	70261.3	30087.2	48492.7	37517.3	70507.4	53466.8	26604.5	27661.6	24418.2	45898.4	45173.1	41312	49601.8	44304.2	46382.8
544	Adenosine 5'-monophosphate	348.07	136	347.063	C10H14N5O7P	[M+H]+	Nucleotides and derivatives	Nucleotides and derivatives	315612	311468	279569	434503	439351	393908	1.38452e+06	1.25707e+06	1.55061e+06	319386	366231	338436	516411	442232	512607	867804	937271	772586
545	Quercetin-3-O-robinobioside	609.146	300.029	610.153	C27H30O16	[M-H]-	Flavonoids	Flavonols	105753	184772	118907	114492	55227.1	71444.6	58543.8	67818	92066.9	141567	173510	170973	106308	106860	88338.6	38943.1	46691.5	44287.6
546	Putrescine	89.1073	72.0808	88.1	C4H12N2	[M+H]+	Alkaloids	Alkaloids	367224	378305	462326	1.187e+06	1.2184e+06	1.45185e+06	139814	161414	123280	922691	795085	911283	1.7829e+06	2.01246e+06	1.27916e+06	153883	181410	211005
547	6-Hydroxyluteolin 5-glucoside	463.089	301.03	464.096	C21H20O12	[M-H]-	Flavonoids	Flavones	824948	1.22976e+06	1.02172e+06	379606	392603	445017	323985	373337	1.05931e+06	991122	979889	1.44772e+06	810263	605746	890452	251112	308288	298706
548	2α,3α,19α,23-Tetraydroxyurs-12-en-28-oic acid	503.34	485.329	504.346	C30H48O6	[M-H]-	Terpenoids	Triterpene	5919.51	12217.3	9	11346.1	12199.6	13333.3	13540.7	14765.3	15629.5	6251.27	5933.74	5076.64	10175.1	8018.92	6689.17	7579.39	9741.05	5088.9
549	δ-Guanidinovaleric acid	160.107	114.036	159.101	C6H13N3O2	[M+H]+	Organic acids	Organic acids	27303.8	30172.4	26300.6	34858.4	30220.6	29968.8	35428	31118.5	33884.5	39141.6	35961.6	39377.4	42314.9	33059.8	38718.1	35533.8	44365.8	36912.5
550	N-Acetyl-D-glucosamine	222	144	221.09	C8H15NO6	[M+H]+	Others	Saccharides	955947	964723	854947	838689	1.01452e+06	1.04201e+06	852984	885191	1.06539e+06	972921	1.01568e+06	944103	854067	882916	944932	885707	890243	809603
551	cis-Citral	153.127	83.0474	152.12	C10H16O	[M+H]+	Terpenoids	Monoterpenoids	41077.1	62894.9	37127.3	63311.4	45626.1	90677.6	58935.3	53592.7	50658.7	34207.7	57928.1	75381.7	63329.8	58421	60172.2	57436.6	54505.8	54868.4
552	Apigenin-6-C-(2''-glucuronyl)xyloside	579.135	283.06	578.127	C26H26O15	[M+H]+	Flavonoids	Flavones	171799	247010	250590	180188	236320	210019	96680.7	79971.7	84745.7	260136	218372	272068	186193	216076	186268	134844	62069.2	83534.7
553	Hordenine	166.123	121.3	165.115	C10H15NO	[M+H]+	Alkaloids	Alkaloids	111021	134046	116980	126911	108178	140395	70304.5	60212.7	67079.4	114013	128114	110272	97171.5	101423	105883	55179.7	60333.1	57124.5
554	LysoPC 18:1	522.355	184.073	521.348	C26H52NO7P	[M+H]+	Lipids	LPC	632804	938469	852268	707412	865180	629322	766761	766067	739761	638361	552390	598100	597804	599526	602919	525146	471602	479118
555	N-Acetyl-L-phenylalanine	206.084	58.0299	207.089	C11H13NO3	[M-H]-	Amino acids and derivatives	Amino acids and derivatives	100108	148405	122091	156644	119875	144880	159523	129247	183951	233757	210254	198564	193619	174393	210179	186650	183548	164358
556	Elaidic Acid*	281.249	281.248	282.256	C18H34O2	[M-H]-	Lipids	Free fatty acids	2.87657e+06	6.05665e+06	3.6285e+06	2.32271e+06	2.32509e+06	1.54957e+06	3.06105e+06	4.32568e+06	3.38103e+06	2.91155e+06	2.70399e+06	3.98908e+06	2.78294e+06	2.8411e+06	4.19494e+06	2.0457e+06	2.15673e+06	1.92301e+06
557	Petroselinic acid*	281.249	281.249	282.256	C18H34O2	[M-H]-	Lipids	Free fatty acids	2.87657e+06	6.05665e+06	3.6285e+06	2.32271e+06	2.32509e+06	1.54957e+06	3.06105e+06	4.32568e+06	3.38103e+06	2.91155e+06	2.70399e+06	3.98908e+06	2.78294e+06	2.8411e+06	4.19494e+06	2.0457e+06	2.15673e+06	1.92301e+06
558	2'-Deoxycytidine	228.098	112	227.091	C9H13N3O4	[M+H]+	Nucleotides and derivatives	Nucleotides and derivatives	142320	99648.5	119430	144200	109814	112098	29548.1	24115	73734.2	82804.5	9	11722.7	48181.8	71177.2	34551	9	9	9
559	2α,3α,19α-Trihydroxyursolic acid	503.338	485.33	504.345	C30H48O6	[M-H]-	Terpenoids	Triterpene	13462.4	29379.5	20949.7	9	9869.3	12039	45356.5	54880.5	67304.9	4591.55	4897.54	8723.31	17457.4	9792.83	14928.8	9	9	9
560	19α-Hydroxyursolic acid	473.361	205.157	472.355	C30H48O4	[M+H]+	Terpenoids	Triterpene	58180.7	86061.3	61948.6	80634.5	75901.2	77416.3	62811.7	69732.1	91027.2	21397.3	15168.7	25524.8	63585.9	43296.2	59282.6	13768.1	14774.2	11280.2
561	4-Hydroxycoumarin di-glucoside	485.13	323.2	486.137	C21H26O13	[M-H]-	Lignans and Coumarins	Coumarins	28411.7	31340.6	30284.8	126012	84917.6	84937.9	306736	370995	374278	28548.4	42520.6	33413.6	77080.2	92363.6	91437.5	153018	163261	151639
562	Coniferyl alcohol	179.071	146	180.079	C10H12O3	[M-H]-	Others	Alcohol compounds	2352.13	5610.2	7189.89	58698.4	32043.2	55815.5	708391	874298	644412	3196.97	3193.71	7218.31	46229.6	67922.1	76007.1	675914	653084	558825
563	2,3,4,5-Trihydroxybutyl 6-O-(E)-caffeoyl-β-D-glucopyranoside	489.161	267.085	490.169	C21H30O13	[M-H]-	Phenolic acids	Phenolic acids	15072.4	17988.6	9048.62	17005.5	8484.81	11389.3	34200.9	39546.5	34977.6	18214.9	14679.7	21249.9	17094.2	13965.9	14576.9	21249.9	14997.7	11537.9
564	N-p-Coumaroyl-N'-feruloylputrescine	411.192	177.055	410.184	C23H26N2O5	[M+H]+	Alkaloids	Phenolamine	9	9	9	9	9	9	9	9	9	42163.5	19907.9	37368.1	14519.2	13286.8	16885.3	12306.1	6981.68	6253.3
565	6-O-Caffeoylarbutin	433.113	271.062	434.121	C21H22O10	[M-H]-	Phenolic acids	Phenolic acids	144511	246472	244786	200444	165363	9	141465	97943.5	135467	205889	225344	237755	166143	228245	230156	87179.8	69624.9	91113.5
566	Avicularin(Quercetin-3-O-α-L-arabinofuranoside)	435.092	303	434.085	C20H18O11	[M+H]+	Flavonoids	Flavonols	137944	161674	211549	51322.7	58390.5	48076.3	40970.5	33542.6	71190.7	163824	94303.4	195924	127771	90672.4	127222	24806.2	41970.5	22639.2
567	serratagenic acid(iso-1)	487.342	451.319	486.334	C30H46O5	[M+H]+	Terpenoids	Triterpene	12030.4	28878	19059.1	11050.4	10655.8	8974.76	43779.2	45118.5	59103	3919.67	4858.09	5980.26	14039.7	10226.3	13854.5	9	9	9
568	Esculin (6,7-Dihydroxycoumarin-6-O-glucoside)	339.072	177.019	340.079	C15H16O9	[M-H]-	Lignans and Coumarins	Coumarins	11502.5	10746.7	13112.5	32413.7	4786.39	15882.9	16213.8	26412.1	25862.1	15597.1	22362.7	36738.7	17464	27612.5	19787.1	40582.9	33706	42301.3
569	Hesperetin-5-O-glucoside	463.125	301	464.132	C22H24O11	[M-H]-	Flavonoids	Flavanones	506134	724051	549185	315743	231270	258924	226160	226405	537468	508483	528640	802370	594279	270305	516853	145319	207943	84693.7
570	Manninotriose	503.162	383.12	504.169	C18H32O16	[M-H]-	Others	Saccharides	26126.6	21869.9	21119.6	12438.9	5199.81	13026.5	5690.44	10348.2	11042.6	28261.6	19650.6	17761	7492.13	14646.4	13600.7	13028.2	9614	7946.67
571	Pinoresinol	357.134	151	358.142	C20H22O6	[M-H]-	Lignans and Coumarins	Lignans	4890.2	7963.76	4739.18	27429.2	15580.6	20638	35315	43360.2	49328.4	7977.55	9200.81	8880.8	23112.7	23422.7	28218.8	10927.8	9472.72	11943.1
572	NADP (Nicotinamide adenine dinucleotide phosphate)	742.1	620.1	743.076	C21H28N7O17P3	[M-H]-	Nucleotides and derivatives	Nucleotides and derivatives	156508	168992	203508	367129	322914	282633	332442	397740	353691	230330	303994	256176	403271	470615	429020	437827	374893	341809
573	6-C-Glucosyl-2-Hydroxynaringenin	449.109	269.05	450.116	C21H22O11	[M-H]-	Flavonoids	Flavanones	649807	994260	988799	732904	650194	530355	444393	467832	469222	831620	979278	1.05526e+06	726978	586743	641421	272058	236925	296599
574	LysoPE 16:1(2n isomer)	452.277	311.258	451.27	C21H42NO7P	[M+H]+	Lipids	LPE	9	9	9	9	9	9	9	9	9	18587.6	16743.7	17616.2	9	9	9	9	9	9
575	Acteoside; Verbascoside*	625.212	163.039	624.205	C29H36O15	[M+H]+	Phenolic acids	Phenolic acids	8243.71	20013.7	19242	9460.73	7099.73	8265.33	8282.23	5917.23	8282.23	11829.7	29992.9	21242.6	11824.7	10647.2	9	2368.73	2389.19	4712.71
576	Isoacteoside*	625.211	163.039	624.205	C29H36O15	[M+H]+	Phenolic acids	Phenolic acids	8243.71	20013.7	19242	9460.73	7099.73	8265.33	8282.23	5917.23	8282.23	11829.7	29992.9	21242.6	11824.7	10647.2	9	2368.73	2389.19	4712.71
577	N-Acetyl-D-galactosamine	222.097	84.0451	221.09	C8H15NO6	[M+H]+	Others	Saccharides	1.36555e+06	1.20246e+06	1.23472e+06	1.2429e+06	1.44389e+06	1.2909e+06	1.23016e+06	1.18703e+06	1.33319e+06	1.34335e+06	1.45248e+06	1.36313e+06	1.15365e+06	1.31498e+06	1.43569e+06	1.25236e+06	1.34639e+06	1.11464e+06
578	D-Erythronolactone	117	59	118.027	C4H6O4	[M-H]-	Organic acids	Organic acids	22488.9	17117.3	10280.3	29524.7	19795.4	17905.5	27126.8	25306.4	38935.7	20066.7	19258.4	18980.1	31813.9	30062.5	21624.8	9	9	9
579	Sexangularetin-3-O-glucoside-7-O-rhamnoside	625.176	317.065	624.169	C28H32O16	[M+H]+	Flavonoids	Flavonols	123922	216295	154372	110428	123393	91253.3	103182	67596.8	74005.9	226484	189049	235357	122823	161500	200568	56331.8	49583.8	56079.5
580	Isomaltulose	341.109	89.0249	342.116	C12H22O11	[M-H]-	Others	Saccharides	1.33662e+06	1927290	2.97737e+06	5.77859e+06	2.08714e+06	2.5667e+06	3.19854e+06	3.19805e+06	4.74535e+06	2.50767e+06	1.43836e+06	2.72858e+06	2.7177e+06	2.16544e+06	3.42503e+06	3.89639e+06	4.18734e+06	4.41841e+06
581	Uridine-5'-diphosphoglucuronic acid	578.9	402.6	580.034	C15H22N2O18P2	[M-H]-	Nucleotides and derivatives	Nucleotides and derivatives	38804.1	39956.2	36908.6	28698.1	9254.95	17580.4	6675.33	15288.9	20562.4	31311.3	39532.9	24269.1	32575.1	32797.1	25111.5	15444.8	19161.8	12639.4
582	Methyl 2,4-dihydroxyphenylacetate	181.051	135.045	182.059	C9H10O4	[M-H]-	Phenolic acids	Phenolic acids	28401.2	37954.7	41624.6	25453.2	23394.9	15014.8	14446.8	14993.8	7806.94	28236.7	31288.8	35583.2	24598	21947	19467.2	17693.5	13838.5	10008.3
583	4-Hydroxyphenyllactic Acid	181.051	135.045	182.058	C9H10O4	[M-H]-	Phenolic acids	Phenolic acids	28401.2	37954.7	41624.6	25453.2	23394.9	15014.8	14446.8	14993.8	7806.94	28236.7	31288.8	35583.2	24598	21947	19467.2	17693.5	13838.5	10008.3
584	L-Homomethionine	164.074	56.0495	163.067	C6H13NO2S	[M+H]+	Amino acids and derivatives	Amino acids and derivatives	101158	86899.3	96550.1	63178.4	46511.3	91145.8	120984	71398.4	131831	66299.6	70615.2	39037.9	93529.5	96086.2	111183	97285.4	113201	87592.7
585	Apigenin-7-O-glucoside(Cosmosiin)	431.098	269.1	432.106	C21H20O10	[M-H]-	Flavonoids	Flavones	19729.7	22942.2	23472.2	17889.3	13541	26320.7	15165.2	24797	29011.1	23232.2	13560.7	42362.2	44719.6	36768.1	41320.4	27264.3	24322.6	8826.81
586	2-(Dimethylamino)guanosine	312.13	180	311.123	C12H17N5O5	[M+H]+	Nucleotides and derivatives	Nucleotides and derivatives	93051.1	114445	81021.6	81339.8	94426.2	76076.3	117775	117124	105413	100781	115073	119088	66375.5	66381.8	85178.1	122126	96880.3	120935
587	N-Acetylputrescine	131.118	114.091	130.111	C6H14N2O	[M+H]+	Alkaloids	Alkaloids	9	15300.1	8175.93	9	9	9	47763.3	47334.5	41684.8	9332.13	13693.5	11442.4	14494.5	5595.74	12762.1	76404.1	63749	79415.1
588	6-Acetamidohexanoic acid	174.112	114.092	173.105	C8H15NO3	[M+H]+	Organic acids	Organic acids	56230.2	87603.5	78736.2	72180.7	102354	75687	72338.4	45529.5	81906.2	53635.2	80474.2	84975.5	59537.5	76990.2	73545.5	33291.5	45529.5	48156
589	Riboflavin (Vitamin B2)	377.146	243	376.138	C17H20N4O6	[M+H]+	Others	Vitamin	18624.7	32486.2	10679.4	78394.5	91890.9	64907.9	140789	120527	162271	24199.3	12795.9	21585	99324.5	76794.9	86641.9	100425	102940	101911
590	9-Hydroperoxy-10E,12,15Z-octadecatrienoic acid	309.207	209.1	310.1	C18H30O4	[M-H]-	Lipids	Free fatty acids	16962.5	11070	12826.2	12542.3	5756.03	7521.31	8348.89	13773.9	12691.7	15406.3	17122.2	17617	13497.1	14810.2	20648	12554.2	10348.1	12859.9
591	11-Keto-ursolic acid	471.347	453.336	470.34	C30H46O4	[M+H]+	Terpenoids	Triterpene	25767.9	22286.4	23534.9	22890.4	23371.9	22904.6	22472.8	26326.1	25382.6	24344.7	26381	26841.8	24825.7	19648.8	22496	21022.3	26372.1	22789.9
592	13-methylmyristic acid	241.218	241.211	242.225	C15H30O2	[M-H]-	Lipids	Free fatty acids	74204.6	92945.2	70837.5	60671.9	49130.6	47936.8	61930.8	79345.1	64971	66049.4	59931.5	46449.1	42042.8	48839.5	40141.6	54352.8	80474.8	59459
593	Arjunic Acid	489.358	407.33	488.35	C30H48O5	[M+H]+	Terpenoids	Triterpene	71699.5	163802	103506	154845	106853	109187	110798	127181	153204	54788	42684.1	52479.5	112391	67979.6	110691	40074.5	45960.1	34337.5
594	2-Hydroxyphenol-1-O-glucosyl(6→1)rhamnoside	417.14	109.03	418.147	C18H26O11	[M-H]-	Others	Others	254134	374212	337682	308530	274000	296933	216064	268568	252081	472906	448814	513217	361112	346169	457073	237492	247238	276277
595	Inositol	179.055	59.01	180.063	C6H12O6	[M-H]-	Others	Saccharides	352133	306726	393898	753978	353306	378824	468641	816300	705450	444201	372255	370881	429979	546461	580691	559069	732645	563031
596	3-Hydroxy-3-Methyl-2-Oxopentanoic Acid	145.051	101.061	146.058	C6H10O4	[M-H]-	Organic acids	Organic acids	28659.6	32876.7	20946.5	11617.4	31162.4	35441.7	34216.5	38017	12780.9	33133.3	41433.5	34482.3	42113.9	34773.9	46819.6	41482.5	40262.7	40985.1
597	Mono-Methyl Glutarate	145.051	101.061	146.058	C6H10O4	[M-H]-	Organic acids	Organic acids	28659.6	32876.7	20946.5	11617.4	31162.4	35441.7	34216.5	38017	12780.9	33133.3	41433.5	34482.3	42113.9	34773.9	46819.6	41482.5	40262.7	40985.1
598	Naringenin-7-O-glucoside (Prunin)	433.114	271	434.121	C21H22O10	[M-H]-	Flavonoids	Flavanones	40200	64861.9	55282.5	44593.9	41679.3	43911.8	37626.5	46144.3	38302.4	84707.9	49865.1	54280	40348.4	36182.2	55280.9	25329.7	16547	21573.2
599	Eucommiol	187.098	169.087	188.105	C9H16O4	[M-H]-	Others	Alcohol compounds	41854.5	59179.2	61382.1	38321	25470.8	47927.8	44779	68877	58829.4	41168	49672.5	51419.8	42765.6	36805.7	41292.3	43739.5	38913.7	36640.3
600	6-O-Acetylarbutin	315.119	255.098	314.1	C14H18O8	[M+H]+	Others	Others	9	9	9	9	9	9	26823.3	22016.4	19217.7	9	9	9	9	9	9	17474.7	20854.3	17569.6
601	3-[(1-Carboxyvinyl)oxy]benzoic acid	207.03	119.053	208.037	C10H8O5	[M-H]-	Phenolic acids	Phenolic acids	15751	3980.53	3141.14	9	9	9	10429.2	7972.28	11877.3	19815.3	18330	18987.2	7032.12	10286.2	16587.1	8824.06	4734.23	6420.81
602	5-Aminovaleric acid	118.086	101	117.079	C5H11NO2	[M+H]+	Organic acids	Organic acids	31256.1	70297	58014.5	42847.2	36918.2	41305.9	34415.6	26584.2	39614.5	41406.6	52849.1	40607.7	46717.9	43466.5	26498.3	25350.9	40617.6	21347.8
603	1-Methylhistidine	170.092	124.087	169.085	C7H11N3O2	[M+H]+	Amino acids and derivatives	Amino acids and derivatives	68024.9	72314.4	92924.1	60866.8	87427	63652.3	9	9	9	92460.4	89360	88004.4	59776.9	75328	66120.9	69249.8	34416	22429.8
604	Benzamide	122	105	121.053	C7H7NO	[M+H]+	Alkaloids	Alkaloids	124162	153879	151223	142012	158206	143459	56946.1	56620.1	56276.3	79902.8	75791.6	90474.7	75489	52927.2	126689	46516.6	52286.7	52181.5
605	Pimelic acid*	159.066	97.0649	160.074	C7H12O4	[M-H]-	Lipids	Free fatty acids	12072.8	6392.84	12791.8	12072.8	9898.74	15629.3	22026	25562.8	18535	16420	9195.24	12854.7	12081.3	9942.84	16421.4	26141.2	24070.6	14202.8
606	Stilbostemin B	229.123	201.128	228.115	C15H16O2	[M+H]+	Others	Stilbene	6670.99	8327.24	10254.9	49154.9	39294.5	40919.6	41370.2	44694.2	35849.4	10603.6	7129.5	5047.4	33010.8	33461.4	34607.7	26199.6	17571.9	16082.3
607	Salidroside	299.114	119	300.121	C14H20O7	[M-H]-	Others	Alcohol compounds	33769.3	27094.3	44205.1	24419.3	24163	16715.5	17679.9	16164	32374.4	23000.5	28781.9	23160.7	21432.4	19987.7	22905.5	9	12729.1	17160.9
608	Taxifolin-3-O-rhamnoside (Astilbin)	449.109	303.05	450.116	C21H22O11	[M-H]-	Flavonoids	Flavanonols	5466.62	7827.19	4698.19	7063.64	1571.14	4666.66	5491.14	5443.66	11077.2	11787.2	14115.1	28934.1	11077.2	1553.23	3905.62	2351.75	787.698	1569.19
609	1,5-Anhydro-D-glucitol	163.2	101	164.069	C6H12O5	[M-H]-	Others	Saccharides	58504.5	50146.3	46965	60600.8	49479.4	41433.5	77968.8	52071	59964.3	50773	47071.6	78508.8	34415.7	55627.4	59294.9	44606.7	60839.2	41551.7
610	Uridine 5'-monophosphate	323.029	211	324.036	C9H13N2O9P	[M-H]-	Nucleotides and derivatives	Nucleotides and derivatives	15548.2	17887.3	21085.8	41178.2	13491.2	27784	26953.8	54872	40250.9	19095.5	20324.4	19249.3	33249.1	43179.8	48407.1	47718.1	35436.6	21651.2
611	1-O-Caffeoyl-3-O-p-coumaroylglycerol	399.11	163.04	400.116	C21H20O8	[M-H]-	Phenolic acids	Phenolic acids	31180.3	40866.2	32450	18280.4	13490.1	13155.5	9565.98	10194.5	12033	43946.3	36959.8	56049.2	25927.6	32521	32368.9	14989.2	13165.8	15680.7
612	Quercetin-3-O-rutinoside (Rutin)*	611.158	303.051	610.153	C27H30O16	[M+H]+	Flavonoids	Flavonols	410125	537236	388145	299600	383135	359831	239496	284252	326183	593680	467260	604390	483274	321520	525391	158393	166717	163992
613	Palmitoleic Acid*	253.217	235.19	254.225	C16H30O2	[M-H]-	Lipids	Free fatty acids	13086.8	11910.6	9470.67	9	9	9	10742.2	12698.1	8162.5	7534.61	18409.9	6133.19	7685.47	6276.86	8249.6	8794.85	10575.1	12242.2
614	5-(2-Hydroxyethyl)-2-O-glucosylphenol	315.109	153.056	316.116	C14H20O8	[M-H]-	Others	Others	65558.8	97980.9	80422.6	65850.8	39447.4	61848.8	127448	168698	140531	153166	120209	133171	60348.5	88862.5	45842.2	142577	136278	122210
615	Muconic acid	141.019	59	142.027	C6H6O4	[M-H]-	Organic acids	Organic acids	716587	962476	923821	1.02521e+06	368724	1.01732e+06	681683	872473	667186	632024	443606	974282	854492	831345	864936	856005	883841	975548
616	Ribitol	151.061	71	152.069	C5H12O5	[M-H]-	Others	Saccharides	80503.2	77484.1	85721.3	66962.5	70065	47160	46531.3	64158.7	56537.7	72525.5	77723.3	87401.5	66984.2	57088.5	55182.5	42128.5	45476.7	57239.9
617	Epicatechin-3-(3''-O-methyl)gallate	455.098	289.07	455.098	C23H20O10	[M-H]-	Flavonoids	Flavanols	130123	194288	176406	126811	59800.2	107231	33571.5	28600.7	22958.7	122176	132997	176567	92675.6	65999.3	74751.8	37541.3	37077.1	40121.8
618	Eucommioside	349.15	187.097	350.158	C15H26O9	[M-H]-	Terpenoids	Monoterpenoids	4665.16	16312.9	8555.5	23358.4	13270.9	13903.8	19343.7	19598.5	23548.5	3139.7	13214.1	22665.6	4644.14	5445.61	12302.6	10956.2	9329.87	8544.04
619	Guanosine 5'-monophosphate	364.065	152.1	363.058	C10H14N5O8P	[M+H]+	Nucleotides and derivatives	Nucleotides and derivatives	22710.5	28132.6	31471.1	35511.2	26137	21247.7	39927.2	25542.7	38316.7	27210.2	32196.9	37867.1	41532.4	36125.7	32015.6	21397.2	27432.6	23998.1
620	Uridine 5'-diphospho-D-glucose	565.048	323.029	566.055	C15H24N2O17P2	[M-H]-	Nucleotides and derivatives	Nucleotides and derivatives	1.69555e+06	1.616e+06	1.84709e+06	1.82677e+06	1.08817e+06	1.32028e+06	806669	1.28653e+06	1.09746e+06	2.48959e+06	2.51296e+06	2.46887e+06	2.58583e+06	2.55421e+06	2.2076e+06	1.10244e+06	1.12616e+06	1.02238e+06
621	S-(5'-Adenosy)-L-homocysteine	385.129	250	384.122	C14H20N6O5S	[M+H]+	Amino acids and derivatives	Amino acids and derivatives	11208.2	13667.6	17961.8	30486.4	13451.5	29726.2	51840.8	46111.9	48197.5	18239.2	19917.9	22668.5	30516.1	16602.9	34621.4	33853.7	9	48543.2
622	Syringaldehyde; 4-Hydroxy-3,5-Dimethoxybenzaldehyde	181.051	151	182.058	C9H10O4	[M-H]-	Others	Aldehyde compounds	67856	89027.7	70074.8	55793	24704	32454.7	81476.2	112114	95643.3	57638.2	52388.3	52454.4	39033.3	55395.4	92584.2	63593	73559.7	67567.2
623	Eriodictyol-8-C-glucoside	449.109	287	450.116	C21H22O11	[M-H]-	Flavonoids	Flavanones	272201	387633	373645	240449	242076	239899	196133	256140	227718	386319	348238	344719	234896	262678	297093	107985	95403.2	96383.7
624	Uracil	111.02	67	112.027	C4H4N2O2	[M-H]-	Nucleotides and derivatives	Nucleotides and derivatives	30138.9	33418.9	25678	20500.1	12140.4	22447.1	5027.35	9198.9	8035.1	25623	29195.4	31077.5	27235.3	23943.6	18984.1	7686.71	4940.46	4493.99
625	Syringaresinol	417.156	402.1	418.163	C22H26O8	[M-H]-	Lignans and Coumarins	Lignans	4447.18	10237.7	4633.28	3723.24	2396.41	1874.89	10603.3	12575.5	7044.58	4103.35	3755.16	5832.16	3430.15	4103.01	4266.97	3939.31	4126.07	2549.32
626	LysoPC 14:0	468.308	184.073	467.301	C22H46NO7P	[M+H]+	Lipids	LPC	22827.8	23826.2	20438.6	21000.2	26595.8	23339.6	33170.2	26389	25944.9	22412.2	18605	17163.6	21085.4	20827.8	15555.2	25674.8	22270.4	18697.9
627	Succinic semialdehyde	101.024	55.0184	102.032	C4H6O3	[M-H]-	Organic acids	Organic acids	19168.1	29942.7	21674.4	38496.7	26898.7	20166.7	75767.7	63547.7	74358.2	43995.7	38442.5	37885.7	39535.7	64796.2	48804.9	48272.7	44388.9	52549.7
628	LysoPC 17:1	508.34	184.073	507.332	C25H50NO7P	[M+H]+	Lipids	LPC	8054.48	11960	8633.05	12585.7	13934.7	10180.8	9	9	9	11807.1	12882.5	13095.2	12866.1	10875.4	7120.8	3422.85	3910.62	5058.68
629	3-Ureidopropionic Acid	131.046	70.0297	132.054	C4H8N2O3	[M-H]-	Amino acids and derivatives	Amino acids and derivatives	82834.9	106931	95796.2	29945.1	45840.5	33000.1	51330.1	38434.6	34003.1	65087.5	44013.1	58662.1	35857.4	40346.2	22608.5	73326.1	43712.3	66845.3
630	Rosamultic acid	487.342	405.314	486.334	C30H46O5	[M+H]+	Terpenoids	Triterpene	117211	279180	150918	282531	233694	195249	223932	215580	319094	96412.6	60285.9	89572.3	119830	140864	126992	33835.4	38782.3	40465.4
631	Dehydrodiconiferyl alcohol-4-O-glucoside	521.201	131.049	520.194	C26H32O11	[M+H]+	Lignans and Coumarins	Lignans	25413.6	45640.6	44087.3	27066.3	14757.5	15439.6	25480.4	33151.4	32719.3	31219.3	33581.1	36318.8	15683.8	18153.6	22317.3	30547.1	29805.3	36734
632	2α,3β,19α,23-Tetrahydroxyurs-12-en-28-oic acid	503.338	421.311	504.345	C30H48O6	[M-H]-	Terpenoids	Triterpene	1116.47	2490.88	1492.28	24492.2	15199.2	13529.8	1187.91	2340.99	1644.69	9	9	9	939.842	1071.3	591.888	9	9	9
633	2-Picolinic acid	122.03	78	123.032	C6H5NO2	[M-H]-	Alkaloids	Pyridine alkaloids	23084.9	26468.7	28691.1	59194.3	46178.4	40371.9	183680	260449	194571	15852.5	21329.7	14148.2	50359	35138.4	54303.8	253146	201668	195975
634	D-Saccharic acid	209.031	85.0294	210.038	C6H10O8	[M-H]-	Others	Saccharides	173977	102823	183514	172434	79773	120687	146579	128804	83776	183680	78616.6	94090.3	127333	96789.4	103227	106597	124247	142601
635	3-Guanidinopropionic acid	130.05	88.0413	131.07	C4H9N3O2	[M-H]-	Organic acids	Organic acids	28110.4	35798.8	24609.5	66606.5	46319	56618.3	52481.7	49654.5	43571	32491	27873.7	35934.5	57557.2	57365.4	61103.7	57700.3	52105.1	46986.2
636	2-Deoxyribose-1-phosphate	213.1	97	214.024	C5H11O7P	[M-H]-	Nucleotides and derivatives	Nucleotides and derivatives	137464	190592	169002	239574	142740	157705	72371.3	87107.9	87396.7	101590	109212	94320.2	136586	157520	124333	61590.3	32845.9	36430
637	1-O-p-Hydroxycinnamoyl-3-O-caffeoylglycerol	399.1	163.038	400.116	C21H20O8	[M-H]-	Phenolic acids	Phenolic acids	28964.1	34937.5	26137	16686.1	14162.6	12086.9	5061.96	7349.88	7780.89	40734	35772.5	41603	33256.7	21992.4	26167.4	12964.1	13835.6	13677.5
638	Trigonelline	138.055	94.0651	137.048	C7H7NO2	[M+H]+	Alkaloids	Pyridine alkaloids	23097.8	61669	28479	78588.5	83812.3	74208.5	332904	251223	263359	11018.7	20473.1	20836.3	61767.5	42790.8	64278.9	463929	416895	454425
639	Bis(2-ethylhexyl)phthalate*	391.284	149.023	390.277	C24H38O4	[M+H]+	Phenolic acids	Phenolic acids	1.242e+06	1.11246e+06	1.20966e+06	1.37616e+06	937486	861909	1.27609e+06	1.01034e+06	696992	1.19507e+06	908527	1.09686e+06	1.08757e+06	873991	1.01174e+06	827027	1.12123e+06	1.18083e+06
640	Phosphoenolpyruvate	166.975	78.7	167.982	C3H5O6P	[M-H]-	Organic acids	Organic acids	150911	135179	154036	220053	96642.3	156650	235766	170228	241023	122619	95859.1	136091	206421	192690	113032	141589	259942	174742
641	3,4,5-Trimethoxybenzoic acid methyl ester	227.09	195.065	226.084	C11H14O5	[M+H]+	Phenolic acids	Phenolic acids	9	9	9	9	9	9	10846.4	11440	17641.8	9	9	9	8781.52	10217.5	13139.9	31249.7	31261.4	30038.9
642	Quercetin-3-O-glucoside-7-O-rhamnoside*	611.161	303.052	610.153	C27H30O16	[M+H]+	Flavonoids	Flavonols	370449	526176	521457	326729	429646	285507	233598	255468	357361	601807	542073	494322	399332	403567	453421	173394	177511	188767
643	Eicosenoic acid	309.28	309.28	310.287	C20H38O2	[M-H]-	Lipids	Free fatty acids	293102	312948	298194	241646	63906.8	202928	121355	176321	524795	305321	220953	118721	134888	188821	253067	234701	278032	171037
644	D-Lactic Acid	89.0244	59.0139	90.0317	C3H6O3	[M-H]-	Organic acids	Organic acids	27203.7	37315.5	23480.4	44606.7	26287.4	31616.5	24798.3	39107.7	23969.2	26887.7	25064.9	26641	22740.2	49642.5	43402.4	43995.7	38916.9	33000.1
645	Methyl salicylate-2-O-glucoside	313.093	107.05	314.1	C14H18O8	[M-H]-	Phenolic acids	Phenolic acids	107811	101613	108664	169909	92920	112279	185455	221757	245832	138014	119686	157174	190579	213299	162022	254646	254554	291126
646	4-Hydroxy-2-Oxopentanoic Acid*	131.035	87.0453	132.042	C5H8O4	[M-H]-	Organic acids	Organic acids	443534	401661	438912	384955	420413	398345	211388	231889	171258	516122	579452	526219	359228	349816	386863	340755	278877	299270
647	9-(Arabinosyl)hypoxanthine	267.074	135	268.081	C10H12N4O5	[M-H]-	Nucleotides and derivatives	Nucleotides and derivatives	8057.78	11754.6	10075.1	26271.5	14761.3	27324	8025.39	12936.3	11807.7	9	9	9	20520.9	9073.95	20809	9	9	9
648	Isovanillin	153.05	65.0376	152.047	C8H8O3	[M+H]+	Others	Aldehyde compounds	53250.7	60942.3	39211.2	42998.8	42148.7	45404.4	106365	141991	126803	62124.7	59532.5	34393.4	36858.9	44366.7	61001.7	176417	159703	119806
649	L-Glycyl-L-isoleucine	189.123	86.1038	188.116	C8H16N2O3	[M+H]+	Amino acids and derivatives	Amino acids and derivatives	70068.7	80155.6	45577.9	63923.1	73424.2	63122.3	58009.8	29541.5	33945.5	73928	43196.5	45084.8	58457	28002.7	81836.2	9	9	9
650	LysoPE 14:0(2n isomer)	426.262	285.242	425.254	C19H40NO7P	[M+H]+	Lipids	LPE	7545	10456.7	8627.32	6609.91	8771.86	8736.96	7849.29	9530.19	5086.64	6629.49	6099.34	7608.5	5675.59	8189.47	7173.29	8606.67	6269.31	5561.18
651	2-Hydroxyhexadecanoic acid	271.228	225.22	272.235	C16H32O3	[M-H]-	Lipids	Free fatty acids	244048	314116	217533	153525	111968	116051	121508	164225	194720	161073	148065	178555	127563	161297	168408	102027	135934	132061
652	Kaempferol-3-O-glucoside (Astragalin)	449.108	287.055	448.101	C21H20O11	[M+H]+	Flavonoids	Flavonols	538898	731793	730829	414338	540645	451533	376061	9	347733	676907	451860	690176	684653	632318	639365	9	181653	172903
653	Luteolin-7-O-gentiobioside	611.161	287.05	610.153	C27H30O16	[M+H]+	Flavonoids	Flavones	19167.2	51488.9	32346.4	11982.2	11954.6	4788.78	19087.2	22754.9	58684.7	50341.8	39524.7	39516.4	52686.2	15571.4	44305.4	4788.78	31135.7	8387.93
654	Kaempferol-3-O-glucuronide	461.074	285.041	462.08	C21H18O12	[M-H]-	Flavonoids	Flavonols	11211.1	9604.8	12808.5	9	3189.45	7095.15	9	9	9	9539.12	340800	258405	4810.2	2404.05	15946.4	1604.3	803.039	2398.69
655	2'-Deoxyadenosine-5'-monophosphate	332.075	136	331.068	C10H14N5O6P	[M+H]+	Nucleotides and derivatives	Nucleotides and derivatives	22700.7	26166.1	29801.7	26976.8	42698	29510.9	35117	32559.1	34844.1	21665.5	26275.5	22836.9	19858.6	24369.7	18309.1	31759.8	35056.3	34772
656	Benzyl acetate	149.061	74.9	150.068	C9H10O2	[M-H]-	Organic acids	Organic acids	442352	366961	531566	438262	490431	668525	368381	237018	320489	857320	1.01984e+06	884510	979780	935528	1.07242e+06	339301	497319	539068
657	L-Azetidine-2-carboxylic acid	102.054	56.0497	101.048	C4H7NO2	[M+H]+	Alkaloids	Alkaloids	195409	183449	186064	141941	114469	123647	139081	173344	286012	247559	213251	235789	219174	191450	188809	314232	216537	306971
658	Azetidine-2-carboxylic acid	102.054	56.0498	101.048	C4H7NO2	[M+H]+	Alkaloids	Alkaloids	195409	183449	186064	141941	114469	123647	139081	173344	286012	247559	213251	235789	219174	191450	188809	314232	216537	306971
659	Luteolin-8-C-arabinoside	419.097	383.07	418.09	C20H18O10	[M+H]+	Flavonoids	Flavones	14415.7	30876.2	31858.7	18528.2	23638.7	18496.7	64939	66891.2	69066.4	21609.9	25710.3	33030.2	13897.9	16987	14412.2	25978	25693.7	27789.2
660	Rubuminatus B	473.326	203.143	472.319	C29H44O5	[M+H]+	Terpenoids	Triterpene	5446.37	13514	7266.42	13068	10131.7	5967.82	8172.56	10116.2	12322.3	4804.83	1382.43	4092.44	8234.08	5840.78	5853.87	9	9	9
661	3,4-Di-O-caffeoylquinic acid methyl ester	531.151	163.041	530.142	C26H26O12	[M+H]+	Phenolic acids	Phenolic acids	13956.3	10467.7	15348.5	8988.98	4557.73	5456.73	9	9	9	25206.3	21108.2	26946.9	31383.9	22232.2	24986.5	7303.72	7294.73	9454.55
662	LysoPC 15:1	480.308	184.073	479.301	C23H46NO7P	[M+H]+	Lipids	LPC	14188	21688.2	21488.3	27016.8	24852.9	24524.8	12956.3	11824.9	15650.8	10744.1	12490.4	14196.9	13027.5	29868.9	14316.9	14795	8909.33	11788.8
663	Maltitol	343.125	89.0254	344.132	C12H24O11	[M-H]-	Others	Saccharides	145785	208037	215524	225096	132953	137265	281684	297913	409916	228778	233806	169699	215234	199318	213144	250147	212732	176583
664	4,6-dimethoxy-2-methoxyphenyl-1-O-beta-D-glucopyranoside	319.102	125.022	318.095	C13H18O9	[M+H]+	Others	Others	26775.9	41866.3	34503.5	32188.3	27052.9	24367.3	11952	12194.7	4552.19	40882.8	35992.1	48975.6	27629.9	28731.9	32041.6	8782.94	13797.8	10672.4
665	D-Ribose	149.046	75.0088	150.053	C5H10O5	[M-H]-	Others	Saccharides	3828.82	3804.13	5823.05	15722.5	12705.1	12070.1	17690.2	11477.5	24792	6092.11	1260.77	3827.55	8928.83	8806.27	3824.55	11568.9	74511.2	9
666	Guanosine 3',5'-cyclic monophosphate	344.04	150	345.047	C10H12N5O7P	[M-H]-	Nucleotides and derivatives	Nucleotides and derivatives	9969.84	8000.73	7083.5	16005.2	10923.9	12017.1	16086	25907.2	27289.7	9203.88	13809.7	13513.5	19601.7	26183.1	25167.3	26120.3	19591.5	23564.4
667	Quercetin-3-O-sophoroside (Baimaside)	627.156	303.058	626.148	C27H30O17	[M+H]+	Flavonoids	Flavonols	99826.5	188797	113905	66191.5	59681.5	55328.8	68361.5	52074.5	235773	111762	121527	125838	161709	108482	159502	34726.5	66176.3	66191.5
668	Isorhamnetin-3-O-glucoside-7-O-rhamnoside*	625.176	317.069	624.169	C28H32O16	[M+H]+	Flavonoids	Flavonols	68920.9	56108.2	47525.9	33951.3	30688.2	38828.5	11066.5	11816.9	20790.7	85635.7	49218.4	67906	44544.7	37416.9	43934.7	8994.49	13034	15757.9
669	Triethyl citrate	277.129	115.041	276.121	C12H20O7	[M+H]+	Organic acids	Organic acids	15338.4	14588.2	12411.7	13831.4	21312.2	14616	11009.3	18606.9	14694.8	15968	18415.4	13670.7	15638.4	19206.6	14352.3	18689.5	14652	13189.6
670	8,8'-Methylenebiscatechin	593.165	441.114	592.158	C31H28O12	[M+H]+	Flavonoids	Flavanols	11650.5	21925.5	22610.5	15028.7	16188.7	17815.5	9	9	9	20234.2	15760.5	17077.7	15371.2	15075.5	18067.9	10675.2	5466.73	5270.63
671	Galloylisorhamnetin	469.131	317.085	468.069	C23H16O11	[M+H]+	Flavonoids	Flavonols	468312	608135	661961	459252	531287	632047	278015	183237	239173	319532	274850	370987	199443	249671	259922	111965	119087	86055.8
672	2'-Deoxyguanosine	268.104	152	267.097	C10H13N5O4	[M+H]+	Nucleotides and derivatives	Nucleotides and derivatives	17896.6	28662.5	30152.8	6830.48	20347.4	3054.87	24692.4	77650	33904.6	26732.2	18407.7	25577.5	9	9	9	9	9	9
673	2ɑ-hydroxyoleanolic acid	471.34	427.35	472.355	C30H48O4	[M-H]-	Terpenoids	Triterpene	3134.55	6068.98	4138.25	2204.57	1847.24	2344.25	3626.91	3744.62	6730.76	2069.45	2332.69	2174.38	5246.62	3747.64	4137.64	2434.87	2301.69	2666.64
674	1-(2,4,5-Trimethoxyphenyl)-1,2-propanedione	239.091	206.059	238.084	C12H14O5	[M+H]+	Phenolic acids	Phenolic acids	9	9	9	1918.98	3831.83	3917.87	66036.8	89004.8	98239.8	9	9	9	9	9	9	39956.8	16272.8	22014.8
675	Vnilloylcaffeoyltartaric acid	461.07	167.04	462.08	C21H18O12	[M-H]-	Phenolic acids	Phenolic acids	416292	501797	471750	419255	366172	359682	325331	412647	401914	637981	486454	637718	694916	694278	623363	289450	291082	249502
676	Kaempferol-7-O-glucoside*	447.093	285.041	448.101	C21H20O11	[M-H]-	Flavonoids	Flavonols	439105	552335	453921	394722	343531	340283	241666	232526	280998	477405	487310	530126	383380	396159	485621	150660	133419	134193
677	Citric Acid	191.02	111.009	192.027	C6H8O7	[M-H]-	Organic acids	Organic acids	3.37616e+06	3.85262e+06	3.36719e+06	2.25996e+06	1.15896e+06	1.27872e+06	1.44497e+06	1.29311e+06	1.86431e+06	3.22902e+06	3.5259e+06	3.75914e+06	2.56383e+06	2.49231e+06	2.52462e+06	1.77619e+06	1.6594e+06	1.47929e+06
678	2-(3-β-D-glucopyranosyloxy-4-hydroxyphenyl)ethanol-1-O-β-D-glucopyranoside	477.161	315.11	478.169	C20H30O13	[M-H]-	Others	Alcohol compounds	3061.01	6666.41	4211.79	9282.82	7716.25	8102.99	11720.5	9204.8	10875.7	17056.6	9252.1	12219.1	15943.2	9264.47	12486.1	11791.5	9763.35	10405
679	1α,2β,3β,19α-Tetrahydroxyurs-12-en-28-oic acid	505.351	451.32	504.345	C30H48O6	[M+H]+	Terpenoids	Triterpene	2506.39	9228.82	4003.85	90202.4	53127.4	34904.8	5434.05	7201.6	5972.95	1543.02	2345.59	2203.79	3097.55	3689.97	2295.18	2004.48	1265.93	923.907
680	1-Feruloyl-sn-glycerol*	269.102	177.05	268.095	C13H16O6	[M+H]+	Phenolic acids	Phenolic acids	66773.2	61000.8	57436.8	52650.8	67979.7	62196.8	28708.8	39351.4	45331.7	56216.8	47844.8	61000.8	61066.9	75352.8	59804.8	38276.8	57235.2	50102.7
681	7-Hydroxycoumarin	163.04	89.0378	162.032	C9H6O3	[M+H]+	Lignans and Coumarins	Coumarins	9.00848e+06	9.77488e+06	3.84028e+06	8.21289e+06	1.35987e+07	7.5823e+06	4.82413e+06	5.26023e+06	6.64018e+06	9.53655e+06	7.18419e+06	8.80177e+06	7.97472e+06	9.64629e+06	6.3365e+06	3.81392e+06	4.70564e+06	4.79285e+06
682	Protocatechuic Acid Methyl Ester	169.049	123.044	168.042	C8H8O4	[M+H]+	Phenolic acids	Phenolic acids	21123.5	38723.5	43099	22003.5	28147.5	27283.5	21991	31665.5	18483.5	35223.5	9	31665.5	35303.5	43123.5	49283.5	12323.5	14963.5	13203.5
683	Esculentoside E	649.358	649.35	650.367	C35H54O11	[M-H]-	Terpenoids	Triterpene Saponin	62812.6	82548	64161.6	82708.6	53660.4	66546.8	17268.3	16677.3	26015.4	44442.4	36249.8	42424.3	36910.3	31488.3	34244.8	17360.9	18673.2	14279.9
684	Kaempferol-3-O-sambubioside	581.148	287.059	580.142	C26H28O15	[M+H]+	Flavonoids	Flavonols	29855.4	42993.6	26174.5	17905.9	32125.4	13309.3	20574.8	16727.9	5974.66	47776.2	50803.8	30928.3	30242.3	19067.9	41639.8	15531.6	1200.66	20445.5
685	2-Aminoisobutyric acid	104.071	58	103.063	C4H9NO2	[M+H]+	Organic acids	Organic acids	71905	111670	72591.6	101663	70914.8	47859.7	136806	139860	140145	77567.7	70253.6	56956.5	29735	66418.7	75867.6	116138	102181	101053
686	Kaempferol-3-O-(6''-malonyl)galactoside*	535.108	287.055	534.101	C24H22O14	[M+H]+	Flavonoids	Flavonols	18223.6	26422.6	36441.4	9	9	9	8273.93	9	2735.14	154047	615840	367338	28967.4	7296.62	21867.6	155984	37375.1	27333.6
687	D-Glucose	179.056	59.0139	180.063	C6H12O6	[M-H]-	Others	Saccharides	323927	326278	341666	513244	257340	325417	342775	778418	533975	327500	465622	429537	484106	547072	391025	799803	700421	558458
688	13-Hydroperoxy-9Z,11E-octadecadienoic acid	311.223	249.221	312.23	C18H32O4	[M-H]-	Lipids	Free fatty acids	5069.18	5114.7	6902.65	5740.3	4394.26	3272.61	4896.85	6224.6	3812.36	3074.58	4534.39	4886	5179.83	4932.86	4441.32	6972.54	4677.39	5995.15
689	N-Acetyl-L-threonine	160.061	98	161.069	C6H11NO4	[M-H]-	Amino acids and derivatives	Amino acids and derivatives	31615.6	51188.2	42028.4	66346.3	52701.2	63751.4	62448.5	63282.1	58742.2	54038	69563.1	58823.4	72993.6	73356.6	58290.5	65646.7	63367.8	70106.7
690	4-Hydroxy-L-Isoleucine	148.093	74.0223	147.089	C6H13NO3	[M+H]+	Amino acids and derivatives	Amino acids and derivatives	141523	112843	145149	106223	106668	102929	133715	49214.7	121298	203749	187411	207151	126084	72737.3	145418	109037	123345	128825
691	Dehydrodiconiferyl alcohol	359.149	131.049	358.142	C20H22O6	[M+H]+	Lignans and Coumarins	Lignans	25945.4	66098.6	45931.2	57613.7	61544.4	52651.2	71665.4	72026.8	75814.1	47056.5	58257.7	56572.3	47051.2	54891.2	82891.2	71707.2	75051.2	59377.8
692	Procyanidin C2	865.198	713.155	866.206	C45H38O18	[M-H]-	Tannins	Proanthocyanidins	391437	613163	449943	334869	357855	327819	140696	179964	168557	518508	414819	490691	400348	366526	468220	136180	158477	144345
693	LysoPE 17:1	466.293	325.274	465.286	C22H44NO7P	[M+H]+	Lipids	LPE	7237.24	8630.89	7311.56	9971.61	6671.41	9711.86	1570.14	3180.35	3795.52	8118.43	5832.57	6008.83	6679.57	4068.69	7922.48	2646.43	9	2140.23
694	Epicatechin-(4β→8,2β→O→7)-epicatechin-(4β→8)-epicatechin	863.188	711.142	864.19	C45H36O18	[M-H]-	Flavonoids	Flavanols	167619	151960	122009	159248	143302	143975	250415	321658	283406	203129	166735	232399	163422	128267	122660	385199	341530	387304
695	Tricin-5-O-Glucoside	491.12	329.1	492.127	C23H24O12	[M-H]-	Flavonoids	Flavones	14206.7	31300.6	27907.3	25579.7	6457.44	10370.7	9559.78	13560.7	14995.7	37650.2	43002.3	30498.3	24563.5	31973.1	44745	29575.6	21394.8	28776.4
696	Naringenin-7-O-Rutinoside(Narirutin)	581.186	273.076	580.179	C27H32O14	[M+H]+	Flavonoids	Flavanones	19973.2	21313	19078.5	13462.5	17948.5	22338.9	6733.49	14584	7735.92	25799	19070	38307.8	29302.3	14584	26920.5	9	9	9
697	Bartsioside	331.139	151.112	330.132	C15H22O8	[M+H]+	Terpenoids	Monoterpenoids	85232.2	60714.7	61882.2	44369.7	52542.2	44369.7	140508	33876.7	9	94267.1	75415.1	78227.2	78933.1	64217.2	69509.1	55847.9	66518.9	73667.9
698	Sinapyl alcohol	209.082	179	210.089	C11H14O4	[M-H]-	Others	Alcohol compounds	15943	20010.6	10395.6	116135	72958.1	80173.1	4008.2	812.738	16199.9	23357.1	8093.24	16897	91773.2	85864.9	73714.9	1615.33	2419.72	4098.28
699	N-Propionylglycine	130.051	86	131.058	C5H9NO3	[M-H]-	Amino acids and derivatives	Amino acids and derivatives	39144.7	67176.6	42795.9	28299.4	25809.8	31093.7	9	9	9	41140.8	34284.2	37826.8	19479.6	36224.2	23688.3	9	9	9
700	4-Aminobenzoic acid	138.055	120	137.048	C7H7NO2	[M+H]+	Phenolic acids	Phenolic acids	39714.7	49984.4	51454.4	21332.4	33835.9	25319	9	12503.7	11103.3	74886.3	52865.5	56588	55694.9	39300.3	60324	9	9	9
701	L-Valyl-L-Phenylalanine	265.15	72.0813	264.147	C14H20N2O3	[M+H]+	Amino acids and derivatives	Amino acids and derivatives	12227.1	33386.5	14901.6	18238.6	27742.8	18998.3	10383.6	3682.94	8992.49	14519.1	14435.1	19758.1	9831.02	18238.6	22908.1	11273.5	5886.94	15029.3
702	Nigaichigoside F1	665.391	485.327	666.398	C36H58O11	[M-H]-	Terpenoids	Triterpene Saponin	10797.4	50238.2	15078.3	51775.3	46922.6	43336.2	69475.2	53340.7	110939	17581.1	17690.4	27725.6	36581.8	34151.1	34461.6	12943.5	11053.1	13776.7
703	Acetryptine	203.118	144	202.111	C12H14N2O	[M+H]+	Alkaloids	Plumerane	31959.5	18244.7	19426.1	34702.8	25218.8	22187.4	30793.6	33537.2	30760.8	25215.2	21542.1	30873.3	32777.4	33366.6	32098.2	31375.1	35598.3	26294.9
704	Mandelic acid-β-glucoside	313.093	101.024	314.1	C14H18O8	[M-H]-	Phenolic acids	Phenolic acids	35112.4	54904.3	47599.1	72801.2	38790.3	46455.5	73033	75059.2	96247.5	68964.7	68331.2	57763.4	78956.6	88079	72208.3	96074.8	101833	94369.7
705	D-Glucono-1,5-lactone	177.14	99	178.048	C6H10O6	[M-H]-	Others	Saccharides	119217	77723.3	91564.2	74548.1	111590	92765.3	94219.6	164261	169372	126759	126610	98985.7	103240	90468.7	91079.9	144200	132121	116094
706	Roseoside	385.187	223.13	386.194	C19H30O8	[M-H]-	Terpenoids	Ketone compounds	9	11258.8	11258.8	30253.3	31057.2	18152.2	437091	555113	711610	9	9	9	22864.9	26024.5	34463.5	186430	152409	184320
707	Dihydromarein	451.128	289.078	452.132	C21H24O11	[M-H]-	Flavonoids	Chalcones	53621.2	103873	54811.2	50054.3	43427.2	53159.7	19503.1	27637.2	38190.4	70248	60006.7	67006.6	50939.7	17647.2	39451.4	20993.3	22460.8	11238.2
708	Sedoheptulose	209.067	59.0139	210.073	C7H14O7	[M-H]-	Others	Saccharides	204126	217826	211197	181662	95482.5	155351	297525	368439	365017	193582	241932	207649	138266	143958	132034	175972	202789	166292
709	Glutathione reduced form	306.077	143	307.084	C10H17N3O6S	[M-H]-	Amino acids and derivatives	Amino acids and derivatives	239344	275512	258462	241961	162981	161913	9	9	9	163443	184905	186450	188060	160677	186088	2714.71	1302.2	1145.93
710	γ-Aminobutyric acid	104.071	68.8	103.063	C4H9NO2	[M+H]+	Organic acids	Organic acids	64132	73898.6	60043.8	24466.1	34063.1	18033.3	33793.8	27392	20704.3	90209.7	88413.1	74792	41741.7	34973.3	50147.6	29435.2	18397.2	21510.2
711	Apigenin-7-O-(6''-p-Coumaryl)glucoside	579.15	271.061	578.142	C30H26O12	[M+H]+	Flavonoids	Flavones	214008	312657	196015	214052	152725	236900	141932	114245	68148.3	347530	209242	266907	205635	271829	251330	103422	131080	109412
712	3-Methoxybenzoic acid	151.041	107.052	152.047	C8H8O3	[M-H]-	Phenolic acids	Phenolic acids	24770.8	34138.9	34858.2	43811.3	43668.7	39282.1	14532	20690.5	16016.3	38715.1	30853	28707.5	31331.2	28563.6	36817.5	8875.09	12832.3	9950.89
713	D-Sucrose	341.109	119.035	342.116	C12H22O11	[M-H]-	Others	Saccharides	4.23798e+06	4.55806e+06	4.23504e+06	6.89945e+06	3.81632e+06	6.02659e+06	4.86159e+06	6.84374e+06	9.06173e+06	5.00922e+06	3.49737e+06	6.79611e+06	6.53794e+06	5.08491e+06	7.05755e+06	8.90701e+06	5.40987e+06	6.33058e+06
714	Isorhamnetin-3-O-neohesperidoside*	625.174	317.065	624.169	C28H32O16	[M+H]+	Flavonoids	Flavonols	131807	188132	144837	91696.5	81132.8	83735.5	84117	45066.8	102702	197188	194709	179120	158485	135706	155498	37344	52964	44864.5
715	LysoPE 15:1	438.262	297.242	437.254	C20H40NO7P	[M+H]+	Lipids	LPE	7337.33	12703.8	10049.5	13623.9	12812.7	9218.66	4347.85	4074.52	3571.14	8721.21	6586.78	4626.81	8443.07	6607.56	4741.54	3143.29	4709.4	3794.91
716	Quercetin-4'-O-glucoside (Spiraeoside)	463.088	301	464.096	C21H20O12	[M-H]-	Flavonoids	Flavonols	797759	1.16426e+06	673931	420676	359528	393233	320403	359472	794094	1.29524e+06	1.01662e+06	1.38191e+06	786654	621946	861759	244694	349499	321008
717	2'-Deoxycytidine-5'-monophosphate	306.05	110	307.057	C9H14N3O7P	[M-H]-	Nucleotides and derivatives	Nucleotides and derivatives	6530.08	4715.11	8137.24	7689.12	2419.73	4363.52	959.078	1845.45	963.883	5624.47	9674.25	3302.19	8938.75	6727.02	3846.49	1023.95	2413.09	997.002
718	5-O-Caffeoylshikimic acid	335.077	179.03	336.085	C16H16O8	[M-H]-	Phenolic acids	Phenolic acids	1.51264e+06	1.15813e+06	1.41771e+06	591731	516556	692809	355216	458120	9	945382	1.01131e+06	1.04867e+06	677372	577148	796718	221273	217048	217915
719	Dihydrodehydrodiconiferyl alcohol-4-O-glucoside	521.203	359.149	522.21	C26H34O11	[M-H]-	Lignans and Coumarins	Lignans	75990.5	103740	77928.3	56280.2	46586.6	50115.3	54995.7	57881.6	65784.2	107241	99535.4	98305.9	55260.3	79955	69783.1	53683.6	39879.1	48312.6
720	Scopoletin-7-O-glucoside (Scopolin)	355.096	193.047	354.095	C16H18O9	[M+H]+	Lignans and Coumarins	Coumarins	55171.4	97168	64653.4	57757.4	83617.4	80799.9	16723.3	22428.5	22415.4	170679	140965	177992	187596	158155	196832	23277.4	56618	30173.4
721	Inosine	269.088	137	268.081	C10H12N4O5	[M+H]+	Nucleotides and derivatives	Nucleotides and derivatives	256772	240663	227080	193704	232009	181784	110860	118757	148345	324824	308136	301551	318730	334956	347472	146558	140064	121802
722	Phytic acid	658.854	482.926	659.861	C6H18O24P6	[M-H]-	Organic acids	Organic acids	3630.97	3446.17	2891.92	3423.81	3663.04	3769.46	3837.02	3908.29	3828.56	3468.6	3465.13	3175.23	2939.68	3035.5	2966.23	3194.53	724.87	3049.83
723	Lumichrome	243.088	145	242.08	C12H10N4O2	[M+H]+	Alkaloids	Alkaloids	21058.6	23146.1	20012	43769.9	43602.8	31741.3	31446.5	44303.5	30419	23342.5	16008.8	28846.3	26834	22675.8	26439.3	54677.4	26676	18210.9
724	Oleanolic acid	455.353	455.353	456.36	C30H48O3	[M-H]-	Terpenoids	Triterpene	288660	1.08096e+06	554064	315441	243197	213317	239887	469734	591138	249816	233959	205984	367795	242051	380436	168200	336074	174181
725	Procyanidin A2	575.12	285.01	576.127	C30H24O12	[M-H]-	Tannins	Proanthocyanidins	9	21927.2	12779.2	9	9	9	177642	317994	294247	9	15973.2	14619.2	9	9	9	322917	309950	351599
726	Pyridoxine-5'-O-glucoside	332.134	152.072	331.127	C14H21NO8	[M+H]+	Others	Vitamin	12465	17567.1	9577.73	20204.7	15129.7	16262	13602.8	11821.6	14710	10216.3	14937.6	21148.8	15736.7	15088.7	18281.4	12767.8	19050.8	16796.3
727	Diosmetin-7-O-rutinoside (Diosmin)	609.181	301	608.174	C28H32O15	[M+H]+	Flavonoids	Flavones	10292.8	9267.17	10281.2	6997	9508.22	9	3163.41	5299.24	4310.46	11061.2	75141.4	38190.2	11308.7	5299.24	5998	5299.24	9	11325.2
728	Gingerglycolipid A	675.36	397.136	676.367	C33H56O14	[M-H]-	Lipids	Glycerol ester	3879.33	5342.19	5644.72	3267.78	2450.88	1805.48	1152.94	2347.15	1719.74	3618.82	3761.07	6930.36	3170.2	3333.97	1651.97	1427.27	1482.3	1696.86
729	Naringenin-4'-O-glucoside	433.12	271.065	434.121	C21H22O10	[M-H]-	Flavonoids	Flavanones	57464.5	78262.6	74711.2	45443.8	37907.1	36234.9	23975.8	30221.1	32005.2	76380.8	73068.6	101463	100144	92900.6	120843	22724.7	29932.8	26049.4
730	Quercetin-7-O-rutinoside	611.161	303.1	610.153	C27H30O16	[M+H]+	Flavonoids	Flavonols	411492	744311	489049	430767	426015	384867	294037	284416	350980	612394	543522	596537	467067	446774	531417	205750	163391	209381
731	O-MethylNaringenin-8-C-arabinoside	419.1	383.1	418.126	C21H22O9	[M+H]+	Flavonoids	Flavanones	51952	71970.3	60628.7	66822.2	55491.2	40068.9	142742	171849	146880	58288.4	68969.5	62941	33913.7	30163	39964	62941	62683.7	75123.2
732	Naringenin-6-C-Glucoside	435.129	285.1	434.121	C21H22O10	[M+H]+	Flavonoids	Flavanones	93782.7	91397.2	93802.2	74993.8	77630.4	55322.2	49320	59270.3	44774.8	20557.8	14326.2	30063.5	63739.7	31464.8	56524.7	14437.2	25259.7	18041
733	Sieboldin	451.123	289.07	452.131	C21H24O11	[M-H]-	Flavonoids	Chalcones	49265.4	77955.2	54557.8	46252.5	35532.2	42556.6	13586.2	25571.2	16113.2	62677.8	44216.7	72271.2	28876.8	26799.2	37355.2	20289.8	12034.8	16243.2
734	5-Acetylsalicylic acid	181.048	107.051	180.042	C9H8O4	[M+H]+	Phenolic acids	Phenolic acids	494225	599414	462336	519820	315577	507748	135934	152601	112837	709650	455714	805327	408159	506039	430230	98453.9	131643	100423
735	Demethyl coniferin	327.11	165.05	328.116	C15H20O8	[M-H]-	Others	Alcohol compounds	55996.5	52878.5	61027.5	60657.7	31115	38900.4	92502.3	116552	124415	44461.5	40695.5	46971.4	38518	38701.6	49425.3	105271	90989.1	96970.9
736	2(3H)-Benzothiazolone	150.002	122.007	151.009	C7H5NOS	[M-H]-	Alkaloids	Alkaloids	8137.87	8871.19	8422.9	5366.6	5901.95	5613.44	4286.55	4913.32	4890.41	9593.62	9793.96	5391.15	4424.29	4222.89	3503.85	5361.89	5087.9	7213.44
737	Trans-4-Hydroxy-L-proline	132.065	86	131.058	C5H9NO3	[M+H]+	Amino acids and derivatives	Amino acids and derivatives	376571	460427	419491	854031	578856	643392	764562	535055	753367	625611	852895	746314	946701	2.1255e+06	810033	2.30181e+06	1.96579e+06	1.91911e+06
738	Epigallocatechin	307.081	139.039	306.074	C15H14O7	[M+H]+	Flavonoids	Flavanols	106680	134054	114469	240369	214131	208992	110761	107502	101877	136187	106894	124079	121760	177795	137335	117322	90383	85787.4
739	LysoPE 18:0(2n isomer)	482.324	341.305	481.317	C23H48NO7P	[M+H]+	Lipids	LPE	4824.11	8681.63	6092.06	6090.8	4745.02	5543.95	4225.76	3735.28	3248.91	6998.68	4433.45	4423.47	3723.47	4716.13	4813.35	2657.85	2491.14	1243.65
740	Inosine 5'-monophosphate	349.054	137.3	348.047	C10H13N4O8P	[M+H]+	Nucleotides and derivatives	Nucleotides and derivatives	23861.1	26687.2	24146.2	40292.6	29826	25140.1	104419	102017	105580	21721.2	32427.9	24682.6	35388.2	25998.5	39133.3	56510.2	64837	53104
741	Dihydrokaempferol-7-O-glucoside	449.109	287.056	450.116	C21H22O11	[M-H]-	Flavonoids	Flavanonols	116931	188503	146807	101099	102479	125862	74254.1	67902.7	85752.7	150741	111420	202793	152981	136154	152436	87108.1	58620.3	53763.6
742	3',5,5',7-Tetrahydroxyflavanone-7-O-glucoside	451.123	289.071	450.116	C21H22O11	[M+H]+	Flavonoids	Flavanones	65806.3	90776	59453	88337.3	68991.5	67781.3	116313	95617	134345	113901	111425	123039	90157.8	70628	60667	60519.8	78673.5	60519.8
743	Rhamnose	163	59.01	164.069	C6H12O5	[M-H]-	Others	Saccharides	40802.4	29331.7	30686.4	29942.7	26045	18333.7	37274.7	57437.7	37103	40294.1	38434.6	46442.1	30728.7	27509.9	26898.7	36737	42564.9	34219.7
744	3-Hydroxyoctadecanoic Acid	299.259	299.256	300.267	C18H36O3	[M-H]-	Lipids	Free fatty acids	211075	221600	280301	236742	260124	189643	125160	185784	383206	367327	267566	434538	9	9	9	178231	354790	232346
745	3-Oxo-α-ionol-β-D-glucoside	371.206	191.142	370.199	C19H30O7	[M+H]+	Terpenoids	Sesquiterpenoids	131943	153323	165967	152104	164779	161393	350305	351590	370645	128134	184953	166105	151969	141764	168272	172730	217159	201694
746	Dihydrocaffeoylputrescine	253.155	165.054	252.147	C13H20N2O3	[M+H]+	Alkaloids	Phenolamine	23852.4	23685.6	19381.5	15384.8	45953.3	26167.9	11965.3	17261.2	28443.6	18578.3	37192.7	20203.4	13323.1	18191.9	14500.8	9	9	9
747	Tetahydroxyflavone-7-O-glucuronide	461.073	285.048	462.08	C21H18O12	[M-H]-	Flavonoids	Flavones	10401.4	8759.83	12850	6371.95	3189.03	6307.15	9	9	9	3987.28	333634	325605	2386.68	9	7216.71	9	9	9
748	6-Hydroxykaempferol-3,6-O-Diglucoside	627.156	303.1	626.148	C27H30O17	[M+H]+	Flavonoids	Flavonols	100866	193137	116075	45576.5	71385.9	55328.8	61851.5	79193.3	234692	124782	130207	129092	204034	84617	181202	39066.5	50989.8	37981.5
749	1-Monomyristin	303.252	57.0702	302.246	C17H34O4	[M+H]+	Lipids	Glycerol ester	415579	392636	387809	390556	317105	306975	338945	416419	513850	497385	474612	382191	540059	529979	609960	496856	578182	508913
750	Pinoresinol-4,4'-O-di-O-glucoside	681.24	519.188	682.247	C32H42O16	[M-H]-	Lignans and Coumarins	Lignans	23615.8	27175.7	23325.7	35344.6	21129.4	30322	143147	138284	171342	40897.1	29177.2	46143.7	36416.9	34612.3	32280.6	258836	296239	206412
751	Phloretin-4'-O-glucoside (Trilobatin)	435.13	315.088	436.137	C21H24O10	[M-H]-	Flavonoids	Chalcones	21955.1	55806.7	30900.8	30298.7	14358.2	19940.7	11105.9	19198.8	12628.7	17637.8	15938	29501.6	19615.6	16788.9	19765.7	4822.27	3197.79	7222.81
752	S-Allyl-L-cysteine	162.058	73.1	161.051	C6H11NO2S	[M+H]+	Amino acids and derivatives	Amino acids and derivatives	63083.2	47050.2	47040.7	78537.8	62054.5	57815.3	18011.7	30937	13142.4	44995.5	31418.7	37460.8	52977.4	50190	41992.5	9	9	9
753	Glycyl-tryptophan	262.119	188.071	261.111	C13H15N3O3	[M+H]+	Amino acids and derivatives	Amino acids and derivatives	33363	53421.4	46695.1	33328.5	28292	29126.9	5834.19	7300.23	5058.61	34653.8	41501.4	30683.4	20221.8	22486.1	29701.5	10886	5824.36	1449.84
754	Palmitic acid	255.233	237.222	256.24	C16H32O2	[M-H]-	Lipids	Free fatty acids	43045.4	76925.8	50978.3	47493.8	45552.6	39586.2	36143.4	46208.6	40865.7	58642.6	59603.6	59091.2	55353	63500	65336.1	40204.5	48708.3	48013.3
755	4-Guanidinobutyric acid	146.092	87	145.085	C5H11N3O2	[M+H]+	Organic acids	Organic acids	259444	109443	299180	149689	136119	140907	164043	171561	177843	262133	196455	226451	142377	127117	127227	142752	163144	132015
756	Dunalianoside C	449.108	287.057	450.116	C21H22O11	[M-H]-	Phenolic acids	Phenolic acids	1.07535e+06	1.19539e+06	1.02441e+06	750777	628122	587428	607270	707621	651235	1.23564e+06	889230	1.10661e+06	817566	764437	861066	311324	277146	291253
757	N-Carbamoyl-L-aspartate	351.079	164.034	352.087	C10H16N4O10	[M-H]-	Amino acids and derivatives	Amino acids and derivatives	14896.8	6954.87	9518.28	10161.6	5797.41	4329.22	5292.34	10120	9050.38	3163.66	1541.33	6008.18	2645.67	10308.9	5972.44	12297.4	12870.6	5436.02
758	L-Glutaminyl-L-valyl-L-valyl-L-cysteine	448.1	163.5	447.215	C18H33N5O6S	[M+H]+	Amino acids and derivatives	Amino acids and derivatives	54192.1	65004.3	42111.8	19143.8	35213.9	42969.6	52323.6	43968.3	33717.7	53257.9	63592.1	59663.9	68001.1	64468.9	58303.3	27389.9	46851.6	40167.6
759	Betulinic acid	455.359	455.359	456.36	C30H48O3	[M-H]-	Terpenoids	Triterpene	275759	1.12007e+06	498255	383613	266016	197312	293534	495990	633416	237326	233654	199119	395355	234464	344445	188158	360187	187017
760	Isolariciresinol-9'-O-glucoside	521.203	359.149	522.21	C26H34O11	[M-H]-	Lignans and Coumarins	Lignans	75990.5	94503.6	86428.8	74244.4	45175.1	49722.5	72479.5	78130.5	78024.6	130594	140476	127142	71553	69623.9	64087.1	51301.3	55926.4	49023
761	Vanillic Acid-4-O-Glucuronide	341.086	161.02	342.095	C15H18O9	[M-H]-	Phenolic acids	Phenolic acids	41562.6	58809.8	22525.5	9	9	9	82774.5	118200	64329.8	94458.9	101167	106585	95810.4	106597	96886.4	9	9	9
762	1-O-Caffeoyl-β-D-glucose	341.088	161.025	342.095	C15H18O9	[M-H]-	Phenolic acids	Phenolic acids	41562.6	58809.8	22525.5	9	9	9	82774.5	118200	64329.8	94458.9	101167	106585	95810.4	106597	96886.4	9	9	9
763	9,10,11-Trihydroxy-12-octadecenoic acid	329.235	311.221	330.24	C18H34O5	[M-H]-	Lipids	Free fatty acids	7463.96	5335.23	6359.6	6243.22	2917.15	4198.8	4310.54	6137.55	8902.75	3569.1	5388.8	7924.12	6179.36	4403.19	3866.66	5900.68	4966.75	5173.76
764	Luteolin-7-O-(6''-malonyl)glucoside-5-O-arabinoside	667.15	287.062	666.143	C29H30O18	[M+H]+	Flavonoids	Flavones	20983	12997.5	7829.87	10993	34969	22499.9	19177.5	5998	3749.75	29345.9	28273.5	30323.9	24104	40214.7	16088	9	11998	9573.83
765	Galactinol	341.109	179.056	342.116	C12H22O11	[M-H]-	Others	Saccharides	5.95664e+06	5.82065e+06	3.55194e+06	7.31708e+06	2.85656e+06	4.78451e+06	4.53439e+06	6.48575e+06	6.96187e+06	4.33841e+06	2.96278e+06	5.5079e+06	5.95816e+06	4.57216e+06	6.25491e+06	8.24327e+06	1.01206e+07	1.24192e+07
766	Vanillyl alcohol	153.055	120.022	154.063	C8H10O3	[M-H]-	Phenolic acids	Phenolic acids	3653.43	12319.4	5480.51	10338	5515.25	603.6	8538.91	3702.12	3653.43	14101.8	12737.9	9003.6	9082.38	14556.9	7226.41	3675.78	1195.58	4203.6
767	(3R,4R)-p-Menth-1-ene-3,4-diol-3-O-β-D-glucoside	333.191	153.127	332.183	C16H28O7	[M+H]+	Terpenoids	Monoterpenoids	13974.2	6613.44	10294.4	6619.41	5886.94	13234.4	10384.9	5144.44	8089.41	12886.6	8078.04	5151.44	13964.7	8810.94	10297.9	8089.41	5884.41	2946.94
768	Luteolin-7,3'-di-O-glucoside	611.161	287.057	610.153	C27H30O16	[M+H]+	Flavonoids	Flavones	28747.2	57475.2	34741.9	14476.6	11851.1	20313.2	23766.9	32256.6	44275.3	32332.9	33537.2	50236.8	25120.8	26346.7	26346.7	9587.18	15552.8	13176.9
769	2α,3α-Epoxy-5,7,3',4'-tetrahydroxyflavan-(4β-8-catechin)	575.12	449.088	576.126	C30H24O12	[M-H]-	Tannins	Proanthocyanidins	9	19055.9	6247.12	9	9	9	53182	67112.2	65607.1	9	9	9	8766.28	9	7078.72	88822.7	54638.1	84080
770	Quinic acid O-di-glucuronic acid	543.1	191.2	544.128	C19H28O18	[M-H]-	Organic acids	Organic acids	13151.2	22841.5	17221.6	19639.3	12064.3	16919	9	9	9	12808	9291.39	14236.8	14471.2	12915.2	14684.4	9	9	9
771	Benzyl β-primeveroside	401.146	269.11	402.152	C18H26O10	[M-H]-	Others	Others	26272.8	42949.3	39080.3	36799.4	16339.5	39266.5	17673	17590.3	6430.28	52765.3	38182.2	40893.7	34904.5	33644.5	27335.8	7928.38	14845.7	15073.2
772	Apiferol	275.091	139.04	274.084	C15H14O5	[M+H]+	Flavonoids	Flavanols	16915.1	33253.3	29606.3	35932.7	23862.8	10083.9	5927.08	5193.46	9212.02	25151.7	19602.8	28102.1	25624.2	16776.7	15393.4	3387.07	6839.42	10999.8
773	2-Oxoadipic acid	159.1	87	160.037	C6H8O5	[M-H]-	Organic acids	Organic acids	9	9	9	9	9	9	27820.9	23603	33071	17080.5	16543.5	11979	16199	18519.2	15628.3	29140.6	31996.8	27517.3
774	Myricetin-3,7,3'-trimethyl ether	359.077	161.024	360.084	C18H16O8	[M-H]-	Flavonoids	Flavonols	9	9388.25	6262.69	8509.35	8516.24	56131	6184.34	7703.08	3923.14	18856.7	13964.5	11733.8	3873.1	5215.89	7027.62	11517.3	7804.61	2344.62
775	D-Cellobiose	341.117	73.0319	342.116	C12H22O11	[M-H]-	Others	Saccharides	23280.5	52169.3	22547.1	39615	18237.5	23267.5	47788.8	59082.8	91564.2	27029.3	47071.6	25772.3	37573.5	30996.6	47648.8	47769.8	81447.5	78059.5
776	Mearnsetin-3-O-glucoside	493.099	331.046	494.106	C22H22O13	[M-H]-	Flavonoids	Flavonols	23811.3	21871.1	33736.6	21076.6	29937.6	16547.3	18915.2	17291.2	15659.7	19698	20478.2	14052.1	18854.3	21179.2	14838.9	16473.8	4710.14	15686.3
777	Ethylparaben	165.056	92.0272	166.063	C9H10O3	[M-H]-	Phenolic acids	Phenolic acids	6756.02	9453.68	5968.84	6542.53	5748.38	7401.81	9250.47	8058.99	7295.82	8625.24	9182.68	9235.82	6312.59	6112.04	5894.32	5788.49	7437.92	5276.48
778	L-γ-Glutamyl-L-leucine	261.145	86.0968	260.137	C11H20N2O5	[M+H]+	Amino acids and derivatives	Amino acids and derivatives	35076	65640.3	52854	62837.7	67724.9	62123.7	53816.8	47819.9	48076.8	47129.7	39284.9	53818.2	93129.2	84246.3	111830	63034.4	45712.4	65274.1
779	Quercetin-3-O-xyloside (Reynoutrin)	435.092	303.061	434.085	C20H18O11	[M+H]+	Flavonoids	Flavonols	125665	151969	228132	95193.8	90817	62205.2	43443.7	45983.1	119182	158397	142549	200302	105268	93206.9	160582	41117.6	40381.9	31817.4
780	2-(Dodecylamino)-3-phenyl-1-propanol	320.295	302.285	319.288	C21H37NO	[M+H]+	Alkaloids	Alkaloids	9874.19	15259.6	9861.11	12493.4	14104.1	8017.91	5482.89	5789.22	6079.51	8968.15	6602.49	7740.14	4667.46	11535.2	6262.23	9	9	9
781	Isochlorogenic acid B	515.12	353.088	516.127	C25H24O12	[M-H]-	Phenolic acids	Phenolic acids	28697.3	47609.3	46288.6	20048.6	15969.7	34756.9	17522.3	9	14995.7	36773.4	371089	297454	34766	28381.8	24744.4	32876.6	9747.25	12198.3
782	Imidazol-1-yl-acetic acid*	127.052	81.0449	126.043	C5H6N2O2	[M+H]+	Alkaloids	Alkaloids	9	9	9	1.88791e+06	634138	972682	1.22775e+06	858493	997723	470491	611041	618302	1.27834e+06	982547	1.16279e+06	1.36461e+06	1.20644e+06	1.44049e+06
783	Imidazole-4-Acetic Acid*	127.047	81.044	126.043	C5H6N2O2	[M+H]+	Alkaloids	Alkaloids	9	9	9	1.88791e+06	634138	972682	1.22775e+06	858493	997723	470491	611041	618302	1.27834e+06	982547	1.16279e+06	1.36461e+06	1.20644e+06	1.44049e+06
784	N1,N10-Bis(p-coumaroyl)spermidine	438.239	147.044	437.231	C25H31N3O4	[M+H]+	Alkaloids	Phenolamine	13026.5	10856.5	22201.7	6583.39	15374	9872.89	7683.39	15193	13011.3	6516.51	6176.22	14108.3	5432.76	7599.76	13571.2	9	9	9
785	Luteolin-6-C-glucoside (Isoorientin)	447.093	357.1	448.101	C21H20O11	[M-H]-	Flavonoids	Flavones	16420.5	7217.89	25661.7	12982.3	24696.4	12172	26104.6	17891.8	17891.8	13369.3	9	12917.7	10714.3	12982.3	19889.3	28605.7	23391.7	22195.4
786	Agmatine	131.129	114.103	130.122	C5H14N4	[M+H]+	Alkaloids	Alkaloids	9933.16	8305.47	12678.1	9	9	9	53493.9	51275.7	66829.2	8557.29	11002.8	9387.23	10329.6	11914.8	9697.37	74417.2	71332.2	86612.8
787	Amoenin	449.108	287.055	448.101	C21H20O11	[M+H]+	Flavonoids	Flavonols	9	9	9	15755.9	119261	27555.9	184107	143668	162364	9	9	9	32475.9	33476.9	17724.9	71872.4	86639.9	92548.9
788	4-Methyl-5-thiazoleethanol	144.048	113.2	143.041	C6H9NOS	[M+H]+	Others	Others	32773.3	65606	66875.9	58154.5	32421.4	42274.8	12497.9	8677.34	17686.4	42626.2	51705.7	44946.2	39201.9	53206	50082	11819	10925.8	17392.2
789	Dicaffeoylshikimic acid	499.126	163.04	498.116	C25H22O11	[M+H]+	Phenolic acids	Phenolic acids	15362.4	17499.2	37675.2	10969.4	18644.9	25830.5	11658.7	20170.7	12918.5	18183.7	274285	200224	15070.5	9535.24	20321.7	15889.2	4310.46	9530.73
790	1-Oleoyl-Sn-Glycerol	357.3	265.4	356.293	C21H40O4	[M+H]+	Lipids	Glycerol ester	10661.2	14634.9	13442.2	31115.8	32531.3	28109.8	22577.2	27215.5	18232.6	9	9	9	13334.2	12119.8	17424.9	23125.2	16283.8	17853.9
791	N-Acetyl-L-leucine	174.113	86	173.105	C8H15NO3	[M+H]+	Amino acids and derivatives	Amino acids and derivatives	15740.5	41958.4	13322.8	37517.3	16527.1	44786.5	33887.3	20067.1	29717	50837.8	47982	27241	27241	30276	42374.8	36314.8	36314.8	21791.8
792	LysoPC 16:1	494.324	184.073	493.317	C24H48NO7P	[M+H]+	Lipids	LPC	8917.08	11326.5	9654.73	9465.42	9510.41	9264.9	9986.09	11648.9	12433	17004.5	9717.67	16489.1	9305.24	13408	16410.5	9	9	9
793	2-Feruloyl-sn-glycerol*	269.102	177.05	268.095	C13H16O6	[M+H]+	Phenolic acids	Phenolic acids	69273.3	101808	63647.1	68240	58486.1	71389.3	33267.3	30799.1	25391.6	99732.5	79044.6	81867.3	92344.1	74938.6	111253	46195.3	48294.8	32836.1
794	Isolariciresinol-9'-O-xyloside	491.192	359.149	492.2	C25H32O10	[M-H]-	Lignans and Coumarins	Lignans	150083	214986	148623	101718	144393	88066.3	80878	123593	105524	216586	192786	190196	152243	144906	132831	115926	78942.2	104678
795	D-Mannose	179.056	59	180.063	C6H12O6	[M-H]-	Others	Saccharides	342403	279231	301002	423427	278734	323223	433268	728927	672267	445423	343482	488027	553054	610642	482002	705709	590373	466495
796	(23S)-3β-hydroxydammara-21-oic acid 21,23-lactone	455.35	455.35	456.36	C30H48O3	[M-H]-	Terpenoids	Triterpene	264451	1.11798e+06	495078	361451	247436	195304	263665	454654	564745	208072	248425	187962	430952	216160	351523	163387	327707	173603
797	LysoPE 17:1(2n isomer)	466.293	325.274	465.286	C22H44NO7P	[M+H]+	Lipids	LPE	11089.2	14433.8	14919.6	6976.94	9217.62	8219.29	3871.99	4502.37	3431.51	15899.7	12511.3	13710.7	10094.2	9569.67	11776.3	2778.41	1570.93	3249.34
798	LysoPC 20:3	546.355	184.073	545.348	C28H52NO7P	[M+H]+	Lipids	LPC	11713.9	12432.2	12524.5	9544.43	9254.25	7359.5	9	9	9	20118	15037.6	18228.6	8527.96	10756.7	8025.26	9	9	9
799	Antiarol; 3,4,5-Trimethoxyphenol	183.066	153.016	184.074	C9H12O4	[M-H]-	Phenolic acids	Phenolic acids	129283	161234	183349	245894	182456	197616	136652	204972	159193	182653	135279	108332	164345	142145	145476	82798.7	84632.7	112055
800	L-Leucyl-L-phenylalanine	279.17	120.085	278.163	C15H22N2O3	[M+H]+	Amino acids and derivatives	Amino acids and derivatives	30441.8	28342.8	39336.4	41041.3	38877.3	26207.4	19444	21958.1	26097.9	30449	37301	28232.2	33598.3	29399.3	38881.8	16281.5	8588.29	20996.3
801	Daphnetin	179.03	133.026	178.027	C9H6O4	[M+H]+	Lignans and Coumarins	Coumarins	91540.2	51273.8	68737.1	83441.8	102992	87699.9	30171	37635	45775.2	51286.5	86455.2	75268.2	64254.4	69174.7	76405	39678	26827.3	36589.8
802	Pinoresinol-4-O-glucoside	519.187	357.136	520.194	C26H32O11	[M-H]-	Lignans and Coumarins	Lignans	402751	449374	439295	435491	382566	386551	343513	512315	436047	573665	462120	521944	488186	431346	571374	384043	406092	481205
803	1-beta-D-Arabinofuranosyluracil	245.072	113.032	244.07	C9H12N2O6	[M+H]+	Nucleotides and derivatives	Nucleotides and derivatives	106116	91590.4	51397.2	46535.7	47924.7	63350.6	40979.7	66062.2	31256.7	103320	112904	109321	84344.4	90800.1	88433.5	38012.6	40889.8	30562.2
804	L-Aspartyl-L-Phenylalanine	281.113	166	280.106	C13H16N2O5	[M+H]+	Amino acids and derivatives	Amino acids and derivatives	29467.2	38903	24747.8	81628.3	42275.6	36560.2	38586.7	58679.6	37282.3	65755.2	29675.8	45722.3	66838.1	36766.8	52138.6	52393.1	61037.5	43312.6
805	Methyl 3-(3-hydroxy-4-methoxyphenyl)propanoate	209.082	179.035	210.089	C11H14O4	[M-H]-	Phenolic acids	Phenolic acids	13552.5	21726.3	29575.6	177050	101466	97440.1	7970.46	11949.8	8824.97	29658.7	10469.8	19444.9	143057	131225	196835	4917.28	6271.13	6471.97
806	3-Dehydroshikimic acid	171.03	109.029	172.037	C7H8O5	[M-H]-	Organic acids	Organic acids	32127.2	35598.1	37067.8	37189.7	22658.7	22943.2	13055.1	12467.1	13745.5	42006.4	61204.4	34282.5	27524.4	34706.5	36265.3	21766.9	14800.6	18078.8
807	7S,8S-DiHODE; (9Z,12Z)-(7S,8S)-Dihydroxyoctadeca-9,12-dienoic acid	311.223	249.225	312.23	C18H32O4	[M-H]-	Lipids	Free fatty acids	4589.58	5977.28	5124.38	9	9	9	3971.15	3611.77	5409.18	3482.94	5608.65	4721.99	3794.82	7518.41	4788.7	6809.09	6447.49	5620.98
808	DMelezitose O-rhamnoside	649.1	145	650.227	C24H42O20	[M-H]-	Others	Saccharides	5656.71	6008.32	7423.49	21756.2	11474.6	7366.11	69001	93806.9	83619.4	7005.09	6305.98	6062.67	9142.78	6144.6	11150.1	60428.4	53416	52788.9
809	6-Hydroxykaempferol-7,6-O-Diglucoside	627.156	303.1	626.148	C27H30O17	[M+H]+	Flavonoids	Flavonols	27228.6	26359.2	36365.5	47193.6	42656.1	46311.6	25413.6	23611.6	16115.4	37211.1	29951.1	31766.1	40841.1	40001.5	32169.6	5466.64	9	10899.1
810	p-Coumaryl alcohol	149.061	131	150.068	C9H10O2	[M-H]-	Others	Alcohol compounds	9	9	9	3820.55	5372.07	1530.58	58700.9	69187.3	79047.3	9	9	9	4500	3823.06	7690.18	43524.1	61998.1	38470.2
811	Mangiferolic acid	455.353	455.353	456.36	C30H48O3	[M-H]-	Terpenoids	Triterpene	306472	1.0849e+06	480909	322590	251849	155542	253373	478223	596295	222435	247451	201884	362188	251161	350443	171034	330156	193667
812	Matairesinol	359.15	137.062	358.142	C20H22O6	[M+H]+	Lignans and Coumarins	Lignans	78411.2	89745.1	87100.6	143638	98403.8	130079	229586	234774	113768	121871	83707.6	66721	118769	123211	140011	231434	142637	110892
813	Helecin	285.097	123.043	284.09	C13H16O7	[M+H]+	Phenolic acids	Phenolic acids	26680.1	77980.1	63647.1	46174.1	45148.1	44143.6	16798.3	22587.1	32500.1	35198.5	45145.5	21560.6	33138.8	39011.1	51591.8	18481.1	30086.2	20111
814	Caffeoyl(p-Hydroxybenzoyl)tartaric acid	431.06	137.03	432.069	C20H16O11	[M-H]-	Phenolic acids	Phenolic acids	37149.8	55384.6	38500.1	41715.6	30341.6	34617.2	28092.3	32340.2	29597.3	48600.3	37220.5	38947.1	29401.7	43492.3	36485	28746.6	29159.4	28072
815	Monopalmitin	331.284	313.273	330.277	C19H38O4	[M+H]+	Lipids	Glycerol ester	181365	206082	158444	164213	170950	174678	178978	145375	199673	157248	216733	180611	177804	167731	225759	193482	185154	166421
816	γ-Glu-Cys	249.055	128	250.062	C8H14N2O5S	[M-H]-	Amino acids and derivatives	Amino acids and derivatives	12303	12258.2	14753.2	14699.6	5009.39	4844.5	9	9	9	18798.3	20059.9	10582.8	23780.5	17305.5	13845.9	9	9	9
817	4-O-Caffeoylquinic acid methyl ester*	369.115	207.096	368.111	C17H20O9	[M+H]+	Phenolic acids	Phenolic acids	383657	375185	326842	219017	262632	188806	118255	145452	95787.2	415123	358454	434397	248225	177988	278422	158550	164372	157277
818	5-O-Caffeoylquinic acid methyl ester*	369.115	207.096	368.111	C17H20O9	[M+H]+	Phenolic acids	Phenolic acids	383657	375185	326842	219017	262632	188806	118255	145452	95787.2	415123	358454	434397	248225	177988	278422	158550	164372	157277
819	Kaempferol-3,7-O-diglucoside	609.147	285.041	610.153	C27H30O16	[M-H]-	Flavonoids	Flavonols	11865	8310.92	11259	9765.15	2817.12	4798.14	9	7536.81	3467.77	10470.4	8364.75	6205.13	4168.69	10385	6307.55	2761.14	4268.84	7102.84
820	N,N-Dimethylglycine	104.071	86	103.063	C4H9NO2	[M+H]+	Amino acids and derivatives	Amino acids and derivatives	47270.6	66418.7	51982	20179.4	33237	42058.2	27344.5	42639.9	36338.7	62322.1	69304.5	47840.5	32466.6	49153.5	32623.4	9	9	9
821	N-Glycyl-L-leucine	189.123	86	188.116	C8H16N2O3	[M+H]+	Amino acids and derivatives	Amino acids and derivatives	54137.7	80394.7	81222.5	48106.9	45465.9	63043.6	44046.3	37033.8	21764.3	60259.7	46306.5	60238.8	44076.5	58407.8	34695.1	31780.4	35702.4	15517.2
822	Hesperetin-7-O-(6''-malonyl)glucoside	549.125	387.1	550.132	C25H26O14	[M-H]-	Flavonoids	Flavanones	73051.2	160882	95163.1	117788	75528.2	65193.2	301515	298268	355689	149231	153681	161979	103743	93519.8	183889	160090	143939	158455
823	5'-Deoxyadenosine	252.104	136.061	251.102	C10H13N5O3	[M+H]+	Nucleotides and derivatives	Nucleotides and derivatives	39176.2	53713.1	28693.9	44623	18842.6	11899.9	18197.7	16040.8	25115.6	60688.1	39772.6	62748.2	16792.2	44623	31481.7	24410.7	23089.1	29335.6
824	Chrysoeriol-5-O-glucoside	461.109	299.1	462.116	C22H22O11	[M-H]-	Flavonoids	Flavones	58654.4	55948.1	54761.8	34179	15999.8	30395.3	28776.5	26462.6	61222.8	38933.7	49589.3	68374.8	65010.5	54586.5	61800.5	19264.8	36241.1	15109.8
825	Isofraxidin-7-O-glucoside	385.113	223.06	384.106	C17H20O10	[M+H]+	Lignans and Coumarins	Coumarins	13616.1	15431.1	22139.5	17590.1	16338.6	9083.63	62091.5	70766.3	76755.7	22133.5	15679.5	25289.2	23598.6	20289.5	19288.8	51896.3	47027.5	67704.2
826	Isorhamnetin-3-O-arabinoside	449.106	317.06	448.1	C21H20O11	[M+H]+	Flavonoids	Flavonols	27238.9	53754	56061.8	18322.6	19719.3	10582	11277.6	7159.29	37981.7	24646.3	10920.8	36278.7	25805.7	14420	29371.5	7172.87	7872.04	11120.4
827	Phloretin-2'-O-glucoside (Phlorizin)	435.13	166.7	436.137	C21H24O10	[M-H]-	Flavonoids	Chalcones	345781	408750	311045	277145	187353	205660	119591	179202	192635	306962	184834	315623	236930	225012	232113	94284.8	101892	83368.8
828	Epigallocatechin-3-gallate*	457.078	169.014	458.085	C22H18O11	[M-H]-	Flavonoids	Flavanols	57272.7	114296	135094	45563.9	28657.8	19703.6	11258.1	6852.74	15433.6	85149.3	90476.1	89348.7	44863	34463.5	65322.6	11285.3	23102.9	15522.6
829	2-Aminoethylphosphonate	126.1	96	125.024	C2H8NO3P	[M+H]+	Others	Others	21791.8	28384.7	20585.8	50827.3	49627.5	70201.8	56877.3	38735.3	42366	59309.5	44795.8	48407.3	60286.7	75073.8	76268.8	47207	41155.8	50837.8
830	D-Pinitol	193.072	99.01	194.079	C7H14O6	[M-H]-	Others	Saccharides	41067.7	42006.4	31620.9	30402	26769.1	24447.1	16098	32389.1	21023.5	49395.7	61055.6	58204.3	27457.3	19086	35177.3	30651.1	9522.38	13953.5
831	Luteolin-7-O-(6''-malonyl)glucoside	535.108	287.05	534.101	C24H22O14	[M+H]+	Flavonoids	Flavones	21804.1	5745.83	13085.1	11574.9	3831.83	9	1826.65	2736.64	9	46718.1	170928	100905	9117.29	11983.6	9	43903.6	6702.83	7659.83
832	Epicatechin glucoside	451.124	289.072	452.131	C21H24O11	[M-H]-	Flavonoids	Flavanols	18887.5	37159	18258	20792.5	35255.8	12486.9	18902.5	26549.1	19714.5	21704.3	21422.5	15747.5	30518.5	20155.8	23304.5	17007	21187.4	18114.2
833	Gambiriin A1	581.165	139.039	580.158	C30H28O12	[M+H]+	Flavonoids	Flavanonols	15516.2	20013.7	12951.7	19099.2	13135.7	23802.9	9	9	9	19044.2	12099.8	16712.7	16716.2	14524.8	14329.2	6058.51	11907.9	9
834	Feruloylcaffeoyltartaric acid	487.09	193.06	488.096	C23H20O12	[M-H]-	Phenolic acids	Phenolic acids	2197.43	727.087	2214.98	9	9	9	16570.1	12286.8	6585.64	9	9	9	3695.45	7287.28	731.414	12964.9	15405.6	21843.5
835	Disinapoyl glucoside	591.172	367.2	592.179	C28H32O14	[M-H]-	Phenolic acids	Phenolic acids	1683.65	5602.45	4893.82	6550.4	5187.23	5594.22	11132.9	11038.1	6124.79	18598.1	17887.3	15118.4	21232.5	20518.2	12037.1	10915	11827.6	11183
836	2-Propylsuccinic acid*	159.066	97.0659	160.074	C7H12O4	[M-H]-	Organic acids	Organic acids	15603.7	15622.8	9239.34	22243.1	19305.4	26448.3	20500	24151.3	39080.3	21310.7	21784.3	12069.2	19040.5	10652.8	12180.6	12172	22103.5	32210.3
837	Eriodictyol-7-O-Rutinoside (Eriocitrin)	595.167	287.055	596.174	C27H32O15	[M-H]-	Flavonoids	Flavanones	15688.6	22689.9	18203.7	25241.6	9191.68	11275	9835.95	2788.79	11919.8	27002.6	18480.8	24854.1	17057.9	11919.8	10450.3	6967.79	9088.26	2803.2
838	Suberic Acid	173.082	111	174.089	C8H14O4	[M-H]-	Lipids	Free fatty acids	26318.5	33807.9	16183.2	9	9	9	17648.8	13764.7	32835.1	27293	16857.9	27517.7	17758.8	14745.3	12083.6	36026.2	18518.2	9
839	Benzyl-(2''-O-xylosyl)glucoside	401.144	269.104	402.153	C18H26O10	[M-H]-	Others	Others	33372.8	20204.9	31343.3	20808.4	18379.7	15710	12857.7	7830.86	13570.3	19274.7	37288.3	13711.4	15673.8	7161.79	13612.9	4330.33	13454.3	8573.64
840	Syringic acid	197.046	123	198.053	C9H10O5	[M-H]-	Phenolic acids	Phenolic acids	3555.34	7993.11	11620.8	9	2134.34	3528.29	7888.66	13598.8	9362.13	6446.04	6431.71	4361.86	20286.2	6486.07	12887.8	9	9	9
841	Hypoxanthine	137.046	119	136.038	C5H4N4O	[M+H]+	Nucleotides and derivatives	Nucleotides and derivatives	9	9	9	15451.4	7551.85	9534.22	12329.1	10912.8	17979.3	11071.5	8805.94	8737.26	7700.9	10335.7	12194.6	10741	11777.6	10850.1
842	1-Hydroxypineolin Diglucoside	697.235	535.182	698.242	C32H42O17	[M-H]-	Lignans and Coumarins	Lignans	13473.5	20291.1	20485.5	16526.8	15457.8	14065.6	12659.6	21095.6	11956.6	15457.8	14052.8	20296.1	21898	22034.8	19868.8	10469.4	20296.9	9821.71
843	3-Aminopropionitrile	71.0603	54.0346	70.0531	C3H6N2	[M+H]+	Alkaloids	Alkaloids	11061.6	8180.1	7051.77	11404.1	12533.4	5454.54	8243.83	7205.55	8932.98	3207.58	7807.77	11897.6	8489.09	7895.35	10566.6	7876.83	12958.3	11744.9
844	D-Trehalose	341.109	119.035	342.116	C12H22O11	[M-H]-	Others	Saccharides	829208	888976	995514	1.49972e+06	959549	1.25677e+06	1.47785e+06	1.68901e+06	2.3471e+06	1.03561e+06	961401	1.08931e+06	1.02499e+06	1.28474e+06	2.12345e+06	1.19025e+06	1.71713e+06	1.32038e+06
845	Isorhamnetin-3-O-gallate	469.121	317.08	468.113	C23H16O11	[M+H]+	Flavonoids	Flavonols	268711	165997	477576	362418	415329	631027	214075	156940	172884	467269	279387	338927	305655	147744	276614	67576.6	103057	53845.4
846	Lactobiose	341.109	89.0246	342.116	C12H22O11	[M-H]-	Others	Saccharides	2.4194e+06	2.73655e+06	1.5724e+06	3.73301e+06	1.56443e+06	3.93843e+06	2.40558e+06	1.91693e+06	5.43137e+06	1.94579e+06	1.15413e+06	3.23855e+06	2.4094e+06	1.74833e+06	3.049e+06	3.83659e+06	4.05187e+06	2.66933e+06
847	2-(Formylamino)benzoic acid	164.04	120	165.043	C8H7NO3	[M-H]-	Phenolic acids	Phenolic acids	21575.2	19298.4	25420.8	20910.4	13555.4	7216.71	9667.83	9	31444.1	21520.9	9493.74	31458	11918.5	28393.4	8193.28	9	9	9
848	Gallacetophenone	169.05	65.03	168.042	C8H8O4	[M+H]+	Others	Ketone compounds	76777.7	113360	73880.7	58136.7	61752.7	50704.7	74617.9	93013.5	78459.9	82768.9	68962.5	116221	114676	93865.8	83666.9	89105.4	59936.9	75833.3
849	2-Hydroxycinnamic acid*	163.04	119.046	164.047	C9H8O3	[M-H]-	Phenolic acids	Phenolic acids	60672.8	88523.6	71020	64488.1	47850.5	71411.5	46546.6	65513.3	93195.3	63105.8	39051.2	59037.7	97495.7	44859.2	76007.1	38427.2	55068.4	74309
850	α-Hydroxycinnamic Acid*	163.04	119.05	164.047	C9H8O3	[M-H]-	Phenolic acids	Phenolic acids	60672.8	88523.6	71020	64488.1	47850.5	71411.5	46546.6	65513.3	93195.3	63105.8	39051.2	59037.7	97495.7	44859.2	76007.1	38427.2	55068.4	74309
851	Furanofructosyl-α-D-(6-mustard acyl)glucoside	547.167	223.1	548.174	C23H32O15	[M-H]-	Phenolic acids	Phenolic acids	9	9	9	1429.86	1392.67	9	82568.6	100892	120903	9	9	9	9	2151.54	1413.73	9	9	9
852	Epicatechin-4'-O-β-D-glucopyranoside	451.127	289.073	452.132	C21H24O11	[M-H]-	Flavonoids	Flavanols	4886.5	5877.02	9769.4	8662.76	8097.32	9569.11	19710.5	3855.7	6587.14	10369.5	6300.3	5312.18	3299.01	10577.1	9016.32	9	9	9
853	Luteolin-7-O-glucoside-5-O-arabinoside	581.15	383.2	580.143	C26H28O15	[M+H]+	Flavonoids	Flavones	16709.2	9553.16	29838.4	15728.3	15522.7	7066.71	3634.84	15522.7	16716.2	10757.1	9553.16	13132.9	14305.4	10758.6	14329.2	8359.91	7168.16	4780.16
854	ellagicacid	300.998	300.999	302.006	C14H6O8	[M-H]-	Phenolic acids	Phenolic acids	58204.2	58751.8	49161.5	51514.6	20715.8	43452.6	16846.8	22474.5	16146.5	37592.7	20043.9	45164.9	29605	45016.9	42602.1	27331.1	19372.8	24916.5
855	Blumenol C glucoside	373.224	211.17	372.214	C19H32O7	[M+H]+	Terpenoids	Terpene	27906.6	43138.3	27270.8	27069.1	17958.4	19513.1	24276.3	16238.9	25115	62609.1	43125.6	47367.1	27270.8	18611.6	33835.1	13675.4	9308.32	17569.8
856	Quercetin-3-O-(2''-O-Rhamnosyl)rutinoside	757.218	303.051	756.212	C33H40O20	[M+H]+	Flavonoids	Flavonols	5369.29	6442.29	4269.86	9454.05	15026.3	20391.3	10856.5	15752.5	14625.8	8588.29	14702.8	16798.3	15752.5	14702.8	12600.3	5255.05	14702.8	7569.05
857	Pyrrole-2-carboxylic acid	110.025	66	111.032	C5H5NO2	[M-H]-	Alkaloids	Pyrrole alkaloids	9	9	9	22723.3	14623.3	17565.3	9	9	9	6259.04	9891.74	11874.3	21125.4	18230.2	26124.4	14589.6	10500.4	8384.77
858	Indole-3-acetic acid (IAA)	176.1	130.1	175.063	C10H9NO2	[M+H]+	Alkaloids	Plumerane	9	9	9	12748.5	12956.3	12195.6	13563.4	13388.9	4426.45	6391.47	8504.3	11025	16584.6	16361.7	9465.98	17770.9	20825.9	15039.9
859	Luteolin-7-O-glucuronide	463.087	287.057	462.08	C21H18O12	[M+H]+	Flavonoids	Flavones	10827.5	9568.78	18044.7	3591.28	2392.4	14350.8	7182.56	9	4786.78	16842.2	519487	460469	7222.22	15643	14353.6	3541.07	4817.22	1214.34
860	Methyl 3-O-Methyl Gallate	197.046	166.999	198.053	C9H10O5	[M-H]-	Phenolic acids	Phenolic acids	22224.5	19851.9	23993.6	9618.14	13186.5	10266.7	13903.8	9664.84	7868.63	6048.54	13203.6	5384.39	12031	5415.91	4814.41	6618.91	10387.5	6653.45
861	5-L-Glutamyl-L-amino acid	217.083	199	218.09	C8H14N2O5	[M-H]-	Amino acids and derivatives	Amino acids and derivatives	13342.9	14367.1	15066.8	14351.6	8741.91	6775.4	16012.1	26395.5	17411.3	16104.8	18956.9	19240.7	21267.2	23164.8	15444.8	29777.2	25880.3	28474.3
862	Dobutamine	302.174	137.061	301.168	C18H23NO3	[M+H]+	Alkaloids	Alkaloids	33255.1	29095.8	35822.3	24994.1	27950.6	20650.8	23524.2	21065.2	20342.7	22039.3	18774.2	16897.5	22051.3	28152.5	38376.7	39508.5	29090.7	27015.6
863	Doitungbiphenyl A	299.113	59.0128	300.135	C18H20O4	[M-H]-	Phenolic acids	Phenolic acids	46318.7	58054.8	42756.3	50302.9	26641	45312.6	38020.2	27397.4	49441.2	42903.4	53968.5	33471.2	41525	34565.9	42111.1	24631.4	35655	24988.6
864	D-Panose	503.162	179	504.169	C18H32O16	[M-H]-	Others	Saccharides	2594.59	7545.77	3890.59	13836.3	7118.72	10840	36589	46985.2	26141.3	9546.13	2517.77	10542.1	7320.78	8806.27	16344.8	20402.5	35215.8	43093.2
865	N-Feruloylputrescine	265.155	177.062	264.147	C14H20N2O3	[M+H]+	Alkaloids	Phenolamine	15331.2	37163.7	30431	28462.2	40098.8	8528.84	10849.3	26279.6	8017.27	23855.1	26979.4	30462.5	20425	18249.2	13676.3	9557.94	8757.09	19589
866	3-(2'-Hydroxyl-phenyl)-4-(3H)-quinazolone	267.077	249.066	266.069	C15H10N2O3	[M+H]+	Alkaloids	Alkaloids	14309.3	25805.7	15058.9	9	9	9	9708.93	18639.4	15739.8	30044.8	27955.5	24322.8	23607.5	19453.4	20072.7	13623	14618	12163.5
867	3-Epialphitolic acid	473.362	409.348	472.355	C30H48O4	[M+H]+	Terpenoids	Triterpene	42143.2	30020.5	37844.8	54859.2	52391.3	42372.7	47793.8	59142.4	79690.8	6214.88	14517.3	18567.5	53571.7	20666.2	53530.1	8990.66	9536.41	15362.1
868	Apigenin-6,8-di-C-glucoside-4'-O-glucoside	757.219	577.2	756.211	C33H40O20	[M+H]+	Flavonoids	Flavones	13736.3	5838.29	9	21434	12423.7	17348.1	6586.6	5079.08	4340.84	6566.04	8753.79	10209.8	11600.8	7387.95	11763.2	3657.92	8033.38	9
869	Feruloyl syringic acid	375.2	137.1	374.1	C19H18O8	[M+H]+	Phenolic acids	Phenolic acids	53884.5	121403	71012.4	56124.1	71136	31527.2	18322.9	33219.1	32515	169504	122522	151147	100745	82464.9	124812	25700.7	22906.9	26868.7
870	Cyclo(Phe-Glu)	277.119	120.08	276.112	C14H16N2O4	[M+H]+	Amino acids and derivatives	Amino acids and derivatives	6461.28	6459.53	8171.13	8335.05	3633.63	9228.03	10382.3	11114.6	4579.24	14757.5	8303.53	8171.13	7383.53	9078.63	13205.8	12269.3	12913.5	15679.5
871	D-Melezitose	503.162	323	504.169	C18H32O16	[M-H]-	Others	Saccharides	8291.33	2592.59	3890.59	5740.05	11712.8	8524.16	64268	63714.6	14258.6	13104.3	9403.17	7071.35	9798.92	19047	10801.3	30978.5	31569.8	33651.2
872	LysoPE 20:3(2n isomer)	504.308	363.289	503.301	C25H46NO7P	[M+H]+	Lipids	LPE	4226.6	6479.5	3981.37	3277.31	3355.28	2557.62	9	708.841	896.831	5618.24	3667.53	5699.21	1924.71	2640.01	3353.08	9	9	9
873	Dambonitol	207.087	59.0139	208.095	C8H16O6	[M-H]-	Others	Saccharides	8636.8	12353.7	13640.4	9	9	9	17516.1	36051.8	25128.5	9	9	9	9	9	9	31037	38044.1	45733.9
874	Fraxidin-8-O-glucoside	385.116	223.063	384.106	C17H20O10	[M+H]+	Lignans and Coumarins	Coumarins	9	9	9	16664.6	13144.2	11994.8	77142.2	98135.1	80503.5	14757.5	22133.5	7495.75	11072.5	18445.5	9	50908.1	49730.3	57235.7
875	Naringenin-7-O-Neohesperidoside(Naringin)	579.172	271.062	580.179	C27H32O14	[M-H]-	Flavonoids	Flavanones	11714.3	30671	19786.9	10565.8	17760.6	9773.14	14136.2	20815.8	17570.2	34594.1	28308.3	20303.2	26380.9	16064.8	25987.2	15431.2	13807.2	10517
876	Skimmin (7-Hydroxycoumarin-7-O-glucoside)	325.092	163.041	324.084	C15H16O8	[M+H]+	Lignans and Coumarins	Coumarins	53539.3	59394.8	69432.8	58593.3	58558.3	29280.8	46875.3	77844.3	87835.8	125553	161448	198372	170649	144718	193235	143045	56082.3	37645.8
877	Dihydrocharcone-4'-O-glucoside	435.13	273.077	436.136	C21H24O10	[M-H]-	Flavonoids	Chalcones	939171	696754	1.10194e+06	508374	148990	135277	95922.6	376072	335594	277193	309785	281638	238405	232557	217129	185159	211081	223647
878	1-O-Caffeoyl-4-O-galloyl-β-D-glucose	493.099	169.014	494.106	C22H22O13	[M-H]-	Phenolic acids	Phenolic acids	20401.3	25204.2	38201.7	16288.2	8360.79	6353.73	2101.59	9	4923.81	24690.8	14817.3	19010.8	17413.9	7015.76	10553	4238.55	3563.19	3511.44
879	Phloretin	273.077	167	274.084	C15H14O5	[M-H]-	Flavonoids	Chalcones	21259.8	36513.7	21056	19261.3	4393.18	8042.97	7295.58	20084.2	11342.7	15314.2	14497.3	10140.3	17982.2	15906.7	13240.7	9133.11	12244.7	9598.68
880	Pyridylcarbonylprunasin	401.13	250.07	400.127	C20H20N2O7	[M+H]+	Alkaloids	Pyridine alkaloids	41637.7	28509.1	2123.22	799.634	22491	7442.85	3240.65	9800.98	15348.4	9	9	9	9	9	9	9	9	9
881	6-Hydroxykaempferol-6,7-O-Diglucoside	627.156	303.051	626.148	C27H30O17	[M+H]+	Flavonoids	Flavonols	19094.5	20876.1	16392.6	37211.1	26321.1	29967.6	13616.1	10899.6	12554.6	24541.7	24506.1	27228.6	22691.1	19968.6	27702.1	9	9	9
882	Cytidine 5'-monophosphate(Cytidylic acid)	324.059	112	323.052	C9H14N3O8P	[M+H]+	Nucleotides and derivatives	Nucleotides and derivatives	27698.7	20144.7	24059.1	15039.7	25090	16729	14356.2	12548.5	16521.5	20872.1	16666.2	26082.8	34712.8	31531.4	39482.2	23224.3	21940.8	14687.4
883	LysoPE 20:3	504.308	363.289	503.301	C25H46NO7P	[M+H]+	Lipids	LPE	4694.96	6661.5	5929.55	3290.24	3961.66	2509.01	9	9	9	5722.32	9	5171.26	2617.53	2014.66	3847.3	9	9	9
884	Docosanoic acid (Behenic acid)	339.334	183.2	340.334	C22H44O2	[M-H]-	Lipids	Free fatty acids	1.32215e+07	8.57064e+06	1.46025e+07	4.27193e+06	9	7.81292e+06	1.64401e+06	2.83849e+06	2.38377e+06	7.32657e+06	7.50183e+06	6.31988e+06	3.42607e+06	2.6969e+06	3.73396e+06	1.60992e+06	3.3554e+06	1.54501e+06
885	1-O-Caffeoylglycerol	255.086	163.03	254.079	C12H14O6	[M+H]+	Phenolic acids	Phenolic acids	25600.9	9	20384.4	26520.4	10684.9	28289.3	9991.32	16375.6	9	27126.9	24603.9	37858.8	44912.7	37300.7	43570.6	28486.9	14852.2	19333.2
886	Tangeretin (4',5,6,7,8-Pentamethoxyflavone)	373.128	343.09	372.121	C20H20O7	[M+H]+	Flavonoids	Flavones	7275.26	7014.42	7322.07	1223.89	6800.21	4474.66	2499.25	4760.6	2723.79	3776.06	5808.9	5547	2196.81	5406.59	3923.54	5329.56	4679.82	5389.55
887	1-O-Caffeoyl-3-O-galloyl-β-D-glucose	493.099	169.014	494.106	C22H22O13	[M-H]-	Phenolic acids	Phenolic acids	15738.7	23230.2	22586	16642	11706.9	14195.8	7547.03	8282.01	8147.19	13569	19419.3	23230.2	12801.4	13620.1	20982.7	10554.9	3710.47	7499.33
888	Isorhamnetin-3,7-O-diglucoside	641.172	479.11	640.163	C28H32O17	[M+H]+	Flavonoids	Flavonols	8171.13	12479.5	10929.6	6461.56	10929.6	11822.5	14117.5	10569	3887.88	14545.5	11972.3	8171.13	17967.2	14571.6	19303.7	9095.45	21420.3	9225.53
889	Quercetin-3-O-arabinoside	433.078	300.033	434.085	C20H18O11	[M-H]-	Flavonoids	Flavonols	118277	192047	180490	55009.6	35255.2	31250.2	28847.2	33461	83079.1	135867	92126.2	168831	99035.6	75226.2	91001.1	32947.9	34317.6	31124.2
890	(2E)-3-[4-(β-D-glucopyranoside)-phenylacrylic]-acid	325.092	119.05	326.1	C15H18O8	[M-H]-	Phenolic acids	Phenolic acids	6611.85	10190.8	10817.1	5916.05	8222.71	4747.93	9	9489.93	4003.33	12158.6	12153.6	11168.4	6691.65	2944	8929.07	13518.4	4867.65	8178.34
891	Cyclo(L-Leu-trans-4-hydroxy-L-Pro)	227.14	86.063	226.132	C11H18N2O3	[M+H]+	Amino acids and derivatives	Amino acids and derivatives	11250.2	6061.94	6909.57	9	7287.64	4287.64	8186.45	5288.04	7979.32	7147.36	14087	7011.5	9634	5256.5	8795.54	4408.71	5361.86	3577.36
892	Gallocatechin-(4α→8)-gallocatechin	611.143	287.054	610.132	C30H26O14	[M+H]+	Flavonoids	Flavanols	2735.14	4549.2	3527.71	5363.36	7991.87	8176.57	3633.63	8089.18	3717.3	10923.6	10085.7	17452.5	12579.2	7263.63	4487.74	6180.38	8184.2	5454.07
893	Planteose	505.176	127.03	504.17	C18H32O16	[M+H]+	Others	Saccharides	10673.5	18532.9	8644.06	26383.2	17163	25104.4	22393.7	31613.8	44288.1	8077.03	5237.83	15007.2	38511.8	10604.7	30334.1	55356.8	79010.2	45063.3
894	Benzoylmalic acid	237.04	121.03	238.048	C11H10O6	[M-H]-	Phenolic acids	Phenolic acids	30471.3	46386.2	26576.9	37596.2	13509.7	18363.6	8839.42	12031.1	13671.8	8824.06	13648.4	16058	12889.1	14460.4	22474.5	13646.3	6460.84	22478
895	Esculetin-7-O-glucoside	339.074	177.023	340.079	C15H16O9	[M-H]-	Lignans and Coumarins	Coumarins	9	9	9	12215.3	12008.1	10207.6	17572.8	29730.7	21203.3	19210.1	15603.6	9	23645.2	24011.5	17344.4	35132.3	26679.3	40816.1
896	Furanofructosyl-α-D-(3-mustard acyl)glucoside	547.167	223.1	548.174	C23H32O15	[M-H]-	Phenolic acids	Phenolic acids	2071.13	4165.11	1387.77	4157.77	9503.07	11750.2	64906.3	52801.8	68822.2	16566.9	19134.1	24899.5	24105.8	19406.8	20186.8	48368.2	40142.9	57993.5
897	Indole	118.065	91	117.058	C8H7N	[M+H]+	Alkaloids	Plumerane	16587.3	13625.9	12138	14993	23671.8	24469.7	14395.8	21530.7	15059.9	20791.4	33105.2	24373.9	20879.1	34249.1	24472.1	17210.9	20945.6	16558.1
898	Caffeoylhawthorn acid	635.394	435.32	634.387	C39H54O7	[M+H]+	Terpenoids	Triterpene	7527.27	16605.9	5618.78	4984.21	2218.87	3561.9	5636.9	3134	8807.69	4035.69	2897.95	3543.91	6722.69	5334.69	5664.51	858.396	1511.28	1107.18
899	Isorhamnetin-3-O-rutinoside-7-O-rhamnoside	771.234	317.065	770.227	C34H42O20	[M+H]+	Flavonoids	Flavonols	4788.78	10782.4	8391.44	2392.16	4777.15	4786.89	2398.89	3592.78	1199.91	17944.8	7192.19	10768.8	8387.93	10782.4	11964.8	2402.18	5984.78	3600.29
900	N-Methyl-4-aminobutyric acid	118.086	87.0457	117.07	C5H11NO2	[M+H]+	Organic acids	Organic acids	23245.5	25736.8	20458.8	25732	16873.2	18737.2	5871.71	7031.26	11416.6	10863	8323.84	14721.6	15645.2	12798.8	14904.9	8948.89	6401.34	1860.98
901	γ-Glutamylphenylalanine	293.115	164.072	294.122	C14H18N2O5	[M-H]-	Amino acids and derivatives	Amino acids and derivatives	19845	16327.8	20465	20035.8	8141.76	8724.49	9	1880.5	2485.63	34433.8	14401.8	22539.8	15615.3	14648.4	11935.8	6932.52	3212.04	9
902	L-Cystine	241.031	152	240.024	C6H12N2O4S2	[M+H]+	Amino acids and derivatives	Amino acids and derivatives	9	24675.1	37472.5	26688.7	20007.8	9	9	9	9	43456.3	47492.8	30949.6	23582	21252.4	18821.1	4423.87	22097.9	14570.1
903	L-Cysteine	120.02	62	121.02	C3H7NO2S	[M-H]-	Amino acids and derivatives	Amino acids and derivatives	56507	19178.4	14854.1	10368.1	12952.1	15542.1	26981.1	47906.8	23703	55485.1	37161.1	15025.1	17922.6	29110.3	40465.3	8684.63	9782.78	7331.08
904	LysoPC 17:2	506.324	184.073	505.317	C25H48NO7P	[M+H]+	Lipids	LPC	1847.1	4669.9	4438.35	3565.73	2500.28	4053.47	2508.87	1801.26	524.628	5653.03	4079.4	8096.2	4026.79	3543.23	2305.69	9	9	9
905	Naringenin-7-O-(6''-malonyl)glucoside	521	273	520.122	C24H24O13	[M+H]+	Flavonoids	Flavanones	4311.62	2222.66	1969.97	4762.26	9	887.772	1890.05	9	2824.76	12933.3	11973.2	12454.5	9232.05	9104.85	19461.3	9	9	9
906	Oxalacetic acid	130.999	59.2	132.006	C4H4O5	[M-H]-	Organic acids	Organic acids	11978.6	9071.75	3972.4	18394.3	7232.41	7442.96	9	9	9	9	9	9	7226.41	12228.7	9	11873.6	17636.9	16865.5
907	L-Valyl-L-Leucine	231.16	72.082	230.163	C11H22N2O3	[M+H]+	Amino acids and derivatives	Amino acids and derivatives	46143.2	45414.5	31574.3	19896.8	32170.9	26542.6	25738.1	18115.4	10615.3	33167.5	33003.1	35880.7	22956.3	35866.8	30284	14990.4	16472.3	17182.3

## Sheet: Table S3
Supplementary Table 3. Differentially accumulated metabolites at S1 stage between TBY and TBW
Metabolite	Secondary classification	TBYS1-1	TBYS1-2	TBYS1-3	TBWS1-1	TBWS1-2	TBWS1-3	Type
Methyl sinapate	Phenolic acids	9	9	9	1403.9	1298.5	4161.77	up-regulated
Quercetin-7-O-glucoside	Flavonols	169279	198400	216712	466740	405655	399749	up-regulated
2α,19α-Dihydroxy-3-oxours-12-en-28-oic acid	Triterpene	5.16834e+06	1.21596e+07	6.3906e+06	3.31103e+06	2.72851e+06	3.94569e+06	down-regulated
Octahydroisoindole	Alkaloids	1.0099e+06	1.17198e+06	1.09586e+06	512544	391220	518065	down-regulated
Salicylic acid-2-O-glucoside	Phenolic acids	968459	1.12323e+06	1.05322e+06	2.49838e+06	2.2902e+06	2.48709e+06	up-regulated
Homovanilloylquinic acid	Phenolic acids	656092	833588	742051	352366	307581	338347	down-regulated
Vanilloloside	Alcohol compounds	356288	462727	415549	892826	760693	974539	up-regulated
Phenylpropionic acid-O-β-D-glucopyranoside	Phenolic acids	158618	155970	171711	749915	711607	681956	up-regulated
Tormentic acid	Triterpene	506578	1.0293e+06	607553	287910	240632	346575	down-regulated
5-O-Feruloylquinic acid	Phenolic acids	98755.4	146251	121773	320011	312847	353316	up-regulated
Asiatic acid	Triterpene	92765.5	206055	123334	53264.3	43949.2	66641.7	down-regulated
Isohemiphloin	Flavanones	739205	1.00502e+06	726971	227804	212449	282203	down-regulated
L-Ornithine	Amino acids and derivatives	9	9	9	348552	328790	368047	up-regulated
2-Hydroxyoleanolic acid	Triterpene	2.19067e+06	3.28147e+06	2.35153e+06	905590	810270	1.16012e+06	down-regulated
1β,2α,3β,19α-terahydroxyurs-12-en-28-oic acid	Triterpene	2964.67	7846.99	3117.15	2472.36	1456.66	1167.05	down-regulated
4-O-Glucosyl-sinapate	Phenolic acids	298920	411454	390790	2.02122e+06	1.74205e+06	1.61056e+06	up-regulated
Scoparone	Coumarins	43480.4	64867.5	45151.4	9	9	9	down-regulated
Androsin	Ketone compounds	139836	200073	175655	9	9	9	down-regulated
LysoPC 20:4	LPC	9	9	9	755.79	1398.53	1299.6	up-regulated
L-Tyramine	Alkaloids	3.65065e+06	4.80329e+06	4.09142e+06	1.60631e+06	1.72063e+06	1.74384e+06	down-regulated
Jujubogenin	Triterpene	1.20499e+06	2.51042e+06	1.5937e+06	718567	672376	1.10583e+06	down-regulated
Phenylethanolamine	Alkaloids	1.55156e+06	2.10647e+06	1.7593e+06	739205	755801	771804	down-regulated
9,16-Dihydroxypalmitic acid	Free fatty acids	78847.9	131327	51479.2	27262.8	23032.5	67930.8	down-regulated
Sinapic acid	Phenolic acids	13331.1	20048.6	12776.8	30461.8	39192.5	42255.6	up-regulated
3,24-Dihydroxy-17,21-semiacetal-12(13)oleanolic fruit	Triterpene	2.88803e+06	5.46524e+06	3.61143e+06	1.15044e+06	1.00434e+06	1.52437e+06	down-regulated
Alphitolic acid	Triterpene	4.03714e+06	6.53606e+06	3.57008e+06	1.09477e+06	1.02684e+06	1.49743e+06	down-regulated
Maslinic acid	Triterpene	2.72508e+06	4.3757e+06	2.86308e+06	969389	795123	1.30533e+06	down-regulated
5,6-Dihydrouracil	Nucleotides and derivatives	9	9	9	19513	25821.1	29519	up-regulated
Isoceanothic acid	Triterpene	42910.1	107077	51313.1	25950	23140.1	30427	down-regulated
2α-Hydroxyursolic acid	Triterpene	2.12762e+06	3.30766e+06	2.20212e+06	931980	795436	1.17609e+06	down-regulated
2α,3α-Dihydroxyursolic acid	Triterpene	486272	960859	565051	283486	241594	331738	down-regulated
Corosolic acid	Triterpene	2.68709e+06	4.82214e+06	3.03329e+06	1.11252e+06	862410	1.4629e+06	down-regulated
Mevalonic acid	Organic acids	129287	128361	153149	9	9	9	down-regulated
Kaempferol-3-O-rhamnoside (Afzelin)(Kaempferin)	Flavonols	96395.3	126598	132971	302940	347471	325856	up-regulated
Isorhamnetin-3-O-rhamnoside	Flavonols	50052.8	116626	74373.2	38109.2	42090	38829.7	down-regulated
3-amino-2-naphthoic acid	Alkaloids	532419	794681	596752	1.34255e+06	1.36004e+06	1.15429e+06	up-regulated
2α,3α,19α,23-tetrahydroxy-12-ursen-28-oic acid	Triterpene	144984	414093	179509	80210.8	72009.3	74461.5	down-regulated
1-O-Eudesmoylquinic acid	Phenolic acids	77230.2	29194.5	78006.4	130427	133195	132864	up-regulated
(S)-2-Phenyloxirane	Others	3.4431e+06	4.18795e+06	3.79299e+06	1.69944e+06	1.69867e+06	1.71993e+06	down-regulated
Stearamide	Alkaloids	174795	140670	101694	83156.5	44150.5	53442	down-regulated
5,6,7-Trimethoxycoumarin	Coumarins	9	9	9	1608.29	997.92	590.087	up-regulated
Coleonolic acid	Triterpene	366644	679479	415840	207981	153446	196418	down-regulated
Madasiatic acid	Triterpene	552404	886433	641082	191359	148845	216506	down-regulated
4-Methoxyphenylpropionic acid	Phenolic acids	4790.72	812.093	1594.27	9	9	9	down-regulated
Oleamide (9-Octadecenamide)	Free fatty acids	62524.6	78777.5	63141.9	36383.9	29479.4	34230.5	down-regulated
Caffeic aldehyde	Aldehyde compounds	70193.8	101247	76690.5	43710.8	36301.2	38082.3	down-regulated
Phenylpyruvic acid	Phenolic acids	58524.6	137448	87007.1	251591	209661	232609	up-regulated
6,7-Dihydroxycoumarin-7-O-(6'-acetyl)glucoside	Coumarins	587196	619498	605660	41752.6	36321.7	59721.7	down-regulated
2α,3α,23-trihydroxyolean-12-en-28-oic acid	Triterpene	514445	1.02703e+06	724425	9	9	9	down-regulated
Pomonic acid	Triterpene	361930	588716	414484	200912	158124	197297	down-regulated
Fortuneanoside A	Phenolic acids	39203.1	53095.7	47857.6	10205.1	10979.1	15690.3	down-regulated
Isochlorogenic acid A	Phenolic acids	40166.4	37971.2	35988.2	47147.1	335630	331494	up-regulated
Hederagenin	Triterpene	1.18218e+06	2.4562e+06	1.53247e+06	704313	642133	1.01379e+06	down-regulated
Phytol	Free fatty acids	4355.32	5306.57	34247.7	62834.7	147880	36829.7	up-regulated
Barbituric acid;Malonylurea;2,4,6-Pyrimidinetrione	Nucleotides and derivatives	9	9	9	497862	441132	497431	up-regulated
Kaempferol-7-O-rhamnoside	Flavonols	92035.7	166948	177674	408507	427047	446700	up-regulated
Orotic acid (Vitamin B13)	Vitamin	838408	917369	767474	3.74105e+06	3.79453e+06	3.57338e+06	up-regulated
1-O-p-Coumaroyl-β-D-glucose*	Phenolic acids	150458	155085	153371	704617	639171	671586	up-regulated
p-Coumaric acid-4-O-glucoside*	Phenolic acids	150458	155085	153371	704617	639171	671586	up-regulated
D-Proline betaine	Amino acids and derivatives	367494	335120	882020	242487	219329	205025	down-regulated
1-Methylpiperidine-2-carboxylic acid	Piperidine alkaloids	367494	335120	882020	242487	219329	205025	down-regulated
Kaempferol-3-O-(6''-malonyl)glucoside*	Flavonols	22246.4	29155.6	25230.4	136729	660479	368250	up-regulated
1β,2α,3α,19α-Tetrahydroxyurs-12-en-28-oic acid	Triterpene	4055.31	14572.3	5394.09	3221.28	2499.1	2065.96	down-regulated
Salicin	Phenolic acids	5992.02	8346.67	8887.11	12612.2	19877	25982.9	up-regulated
Garcimangosone D	Phenolic acids	91146.5	162757	118244	582652	437262	479466	up-regulated
Citraconic acid	Organic acids	9	9	9	149302	144713	154527	up-regulated
Luteolin-6,8-di-C-glucoside	Flavones	74158.9	118463	105220	214111	194971	207573	up-regulated
Laurocapram	Alkaloids	411429	534684	429451	215207	180369	214895	down-regulated
N-Oleoylethanolamine	Alkaloids	39260.2	47681.9	35542.6	21644.3	12184.8	14599.5	down-regulated
2'-Deoxyinosine-5'-monophosphate	Nucleotides and derivatives	611180	291176	341308	868985	1.88871e+06	1.3696e+06	up-regulated
Roxburic Acid	Triterpene	5323.19	11280.9	6006.92	2414.86	2856.31	2894.78	down-regulated
Ceanothic acid	Triterpene	231103	524380	267107	134079	120616	173059	down-regulated
5-Hydroxy-1-tetralone	Ketone compounds	97057.1	122083	104961	312284	244706	260297	up-regulated
24,30-Dihydroxy-12(13)-ene-lup-regulatedeol	#N/A	272948	1.01984e+06	527867	246862	230110	197405	down-regulated
2,3-Dihydroxy-12-ursen-28-oic acid	Triterpene	1.05803e+06	2310679	1.38852e+06	701506	562466	922732	down-regulated
Cyclo(Pro-Glu)	Amino acids and derivatives	9	9	9	61906.4	49297.3	55431.7	up-regulated
Guanine	Nucleotides and derivatives	226541	312348	241540	855897	638281	807641	up-regulated
Daminozide	Alkaloids	184793	252951	212950	146478	79922.4	97682.4	down-regulated
3-Prenyl-4-O-glucosyloxy-4-hydroxybenzoic acid	Phenolic acids	615403	823277	666613	51747.1	31513	54734.6	down-regulated
Glucosyringic Acid	Phenolic acids	336211	412105	363252	978486	860497	983844	up-regulated
3-O-Trans-feruloyl euscaphic acid	Triterpene	16178.9	32355.3	26469.1	13172.6	14958.1	9350.66	down-regulated
Euscaphic acid	Triterpene	169798	313583	212122	102199	85221.1	107706	down-regulated
β-Nicotinamide mononucleotide	Nucleotides and derivatives	9	9	9	22890.4	12235.1	7671.22	up-regulated
Protocatechualdehyde	Aldehyde compounds	59280.4	79158.5	102281	9	9	9	down-regulated
Pomolic acid	Triterpene	1.22544e+06	2.61581e+06	1.61787e+06	781547	681690	1.09343e+06	down-regulated
Methoxyindoleacetic acid	Plumerane	16970.8	35463.5	22803.1	52474.5	67107.3	49152.4	up-regulated
Isochlorogenic acid C	Phenolic acids	39205.7	58221.7	78479.5	65948.4	418309	339739	up-regulated
Dihydromyricetin (Ampelopsin)	Flavanonols	9	9	9	11807.1	13104.7	4726.08	up-regulated
Trimethyllysine	Amino acids and derivatives	46339.4	123370	146177	42736.5	46654.9	28835.1	down-regulated
Gallic acid-4-O-glucoside	Phenolic acids	38218.5	52302	44810.8	133343	99765.6	155294	up-regulated
Isoguanine	Nucleotides and derivatives	47540.4	54200.8	56568	167227	147691	178762	up-regulated
Syringic acid 4-O-rhamnoside	Phenolic acids	275122	292500	262585	827438	662782	722805	up-regulated
p-Hydroxyphenyl 6-O-(E)-caffeoyl-β-D-glucopyranoside*	Phenolic acids	3.81071e+06	6.46495e+06	5.08513e+06	22707.7	10240.6	18322.6	down-regulated
p-Hydroxyphenyl 6-O-(E)-caffeoyl-β-D-allopyranoside*	Phenolic acids	3.81071e+06	6.46495e+06	5.08513e+06	22707.7	10240.6	18322.6	down-regulated
Putrescine	Alkaloids	367224	378305	462326	922691	795085	911283	up-regulated
2α,3α,19α-Trihydroxyursolic acid	Triterpene	13462.4	29379.5	20949.7	4591.55	4897.54	8723.31	down-regulated
19α-Hydroxyursolic acid	Triterpene	58180.7	86061.3	61948.6	21397.3	15168.7	25524.8	down-regulated
N-p-Coumaroyl-N'-feruloylputrescine	Phenolamine	9	9	9	42163.5	19907.9	37368.1	up-regulated
serratagenic acid(iso-1)	Triterpene	12030.4	28878	19059.1	3919.67	4858.09	5980.26	down-regulated
Esculin (6,7-Dihydroxycoumarin-6-O-glucoside)	Coumarins	11502.5	10746.7	13112.5	15597.1	22362.7	36738.7	up-regulated
LysoPE 16:1(2n isomer)	LPE	9	9	9	18587.6	16743.7	17616.2	up-regulated
Arjunic Acid	Triterpene	71699.5	163802	103506	54788	42684.1	52479.5	down-regulated
3-[(1-Carboxyvinyl)oxy]benzoic acid	Phenolic acids	15751	3980.53	3141.14	19815.3	18330	18987.2	up-regulated
Taxifolin-3-O-rhamnoside (Astilbin)	Flavanonols	5466.62	7827.19	4698.19	11787.2	14115.1	28934.1	up-regulated
Rosamultic acid	Triterpene	117211	279180	150918	96412.6	60285.9	89572.3	down-regulated
2α,3β,19α,23-Tetrahydroxyurs-12-en-28-oic acid	Triterpene	1116.47	2490.88	1492.28	9	9	9	down-regulated
Trigonelline	Pyridine alkaloids	23097.8	61669	28479	11018.7	20473.1	20836.3	down-regulated
9-(Arabinosyl)hypoxanthine	Nucleotides and derivatives	8057.78	11754.6	10075.1	9	9	9	down-regulated
Kaempferol-3-O-glucuronide	Flavonols	11211.1	9604.8	12808.5	9539.12	340800	258405	up-regulated
Benzyl acetate	Organic acids	442352	366961	531566	857320	1.01984e+06	884510	up-regulated
Rubuminatus B	Triterpene	5446.37	13514	7266.42	4804.83	1382.43	4092.44	down-regulated
2ɑ-hydroxyoleanolic acid	Triterpene	3134.55	6068.98	4138.25	2069.45	2332.69	2174.38	down-regulated
2-(3-β-D-glucopyranosyloxy-4-hydroxyphenyl)ethanol-1-O-β-D-glucopyranoside	Alcohol compounds	3061.01	6666.41	4211.79	17056.6	9252.1	12219.1	up-regulated
1α,2β,3β,19α-Tetrahydroxyurs-12-en-28-oic acid	Triterpene	2506.39	9228.82	4003.85	1543.02	2345.59	2203.79	down-regulated
Kaempferol-3-O-(6''-malonyl)galactoside*	Flavonols	18223.6	26422.6	36441.4	154047	615840	367338	up-regulated
Roseoside	Ketone compounds	9	11258.8	11258.8	9	9	9	down-regulated
Scopoletin-7-O-glucoside (Scopolin)	Coumarins	55171.4	97168	64653.4	170679	140965	177992	up-regulated
Oleanolic acid	Triterpene	288660	1.08096e+06	554064	249816	233959	205984	down-regulated
Diosmetin-7-O-rutinoside (Diosmin)	Flavones	10292.8	9267.17	10281.2	11061.2	75141.4	38190.2	up-regulated
Naringenin-6-C-Glucoside	Flavanones	93782.7	91397.2	93802.2	20557.8	14326.2	30063.5	down-regulated
N-Carbamoyl-L-aspartate	Amino acids and derivatives	14896.8	6954.87	9518.28	3163.66	1541.33	6008.18	down-regulated
Betulinic acid	Triterpene	275759	1.12007e+06	498255	237326	233654	199119	down-regulated
Vanillic Acid-4-O-Glucuronide	Phenolic acids	41562.6	58809.8	22525.5	94458.9	101167	106585	up-regulated
1-O-Caffeoyl-β-D-glucose	Phenolic acids	41562.6	58809.8	22525.5	94458.9	101167	106585	up-regulated
Luteolin-7-O-(6''-malonyl)glucoside-5-O-arabinoside	Flavones	20983	12997.5	7829.87	29345.9	28273.5	30323.9	up-regulated
2α,3α-Epoxy-5,7,3',4'-tetrahydroxyflavan-(4β-8-catechin)	Proanthocyanidins	9	19055.9	6247.12	9	9	9	down-regulated
2-Oxoadipic acid	Organic acids	9	9	9	17080.5	16543.5	11979	up-regulated
Isochlorogenic acid B	Phenolic acids	28697.3	47609.3	46288.6	36773.4	371089	297454	up-regulated
Imidazol-1-yl-acetic acid*	Alkaloids	9	9	9	470491	611041	618302	up-regulated
Imidazole-4-Acetic Acid*	Alkaloids	9	9	9	470491	611041	618302	up-regulated
1-Oleoyl-Sn-Glycerol	Glycerol ester	10661.2	14634.9	13442.2	9	9	9	down-regulated
(23S)-3β-hydroxydammara-21-oic acid 21,23-lactone	Triterpene	264451	1.11798e+06	495078	208072	248425	187962	down-regulated
Mangiferolic acid	Triterpene	306472	1.0849e+06	480909	222435	247451	201884	down-regulated
2-Aminoethylphosphonate	Others	21791.8	28384.7	20585.8	59309.5	44795.8	48407.3	up-regulated
Luteolin-7-O-(6''-malonyl)glucoside	Flavones	21804.1	5745.83	13085.1	46718.1	170928	100905	up-regulated
Feruloylcaffeoyltartaric acid	Phenolic acids	2197.43	727.087	2214.98	9	9	9	down-regulated
Disinapoyl glucoside	Phenolic acids	1683.65	5602.45	4893.82	18598.1	17887.3	15118.4	up-regulated
Hypoxanthine	Nucleotides and derivatives	9	9	9	11071.5	8805.94	8737.26	up-regulated
Quercetin-3-O-(2''-O-Rhamnosyl)rutinoside	Flavonols	5369.29	6442.29	4269.86	8588.29	14702.8	16798.3	up-regulated
Pyrrole-2-carboxylic acid	Pyrrole alkaloids	9	9	9	6259.04	9891.74	11874.3	up-regulated
Indole-3-acetic acid (IAA)	Plumerane	9	9	9	6391.47	8504.3	11025	up-regulated
Luteolin-7-O-glucuronide	Flavones	10827.5	9568.78	18044.7	16842.2	519487	460469	up-regulated
Methyl 3-O-Methyl Gallate	Phenolic acids	22224.5	19851.9	23993.6	6048.54	13203.6	5384.39	down-regulated
3-Epialphitolic acid	Triterpene	42143.2	30020.5	37844.8	6214.88	14517.3	18567.5	down-regulated
D-Melezitose	Saccharides	8291.33	2592.59	3890.59	13104.3	9403.17	7071.35	up-regulated
Dambonitol	Saccharides	8636.8	12353.7	13640.4	9	9	9	down-regulated
Fraxidin-8-O-glucoside	Coumarins	9	9	9	14757.5	22133.5	7495.75	up-regulated
Skimmin (7-Hydroxycoumarin-7-O-glucoside)	Coumarins	53539.3	59394.8	69432.8	125553	161448	198372	up-regulated
Dihydrocharcone-4'-O-glucoside	Chalcones	939171	696754	1.10194e+06	277193	309785	281638	down-regulated
Pyridylcarbonylprunasin	Pyridine alkaloids	41637.7	28509.1	2123.22	9	9	9	down-regulated
Gallocatechin-(4α→8)-gallocatechin	Flavanols	2735.14	4549.2	3527.71	10923.6	10085.7	17452.5	up-regulated
Benzoylmalic acid	Phenolic acids	30471.3	46386.2	26576.9	8824.06	13648.4	16058	down-regulated
Esculetin-7-O-glucoside	Coumarins	9	9	9	19210.1	15603.6	9	up-regulated
Furanofructosyl-α-D-(3-mustard acyl)glucoside	Phenolic acids	2071.13	4165.11	1387.77	16566.9	19134.1	24899.5	up-regulated
Caffeoylhawthorn acid	Triterpene	7527.27	16605.9	5618.78	4035.69	2897.95	3543.91	down-regulated
N-Methyl-4-aminobutyric acid	Organic acids	23245.5	25736.8	20458.8	10863	8323.84	14721.6	down-regulated
Naringenin-7-O-(6''-malonyl)glucoside	Flavanones	4311.62	2222.66	1969.97	12933.3	11973.2	12454.5	up-regulated
Oxalacetic acid	Organic acids	11978.6	9071.75	3972.4	9	9	9	down-regulated

## Sheet: Table S4
Supplementary Table 4. Differentially accumulated metabolites at S2 stage between TBY and TBW
Metabolite	Secondary classification	TBYS2-1	TBYS2-2	TBYS2-3	TBWS2-1	TBWS2-2	TBWS2-3	Type
Vitexin-2''-O-glucoside	Flavones	10132.9	12731.5	7277.45	20918.2	24248.7	19660.6	up-regulated
3,4,5-Trimethoxycinnamic acid	Phenolic acids	13565.8	9154	9327.73	71164.7	75830.7	54521.4	up-regulated
L-Ascorbic acid (Vitamin C)	Vitamin	493169	366372	452611	1.37528e+06	1.67711e+06	1.08001e+06	up-regulated
Quercetin-7-O-glucoside	Flavonols	126486	120519	133582	381678	361492	337289	up-regulated
Palmitaldehyde	Free fatty acids	2.73232e+07	1.63068e+07	1.99692e+07	4.21345e+07	4.39681e+07	4.24755e+07	up-regulated
Isosalipurposide (Phlorizin Chalcone)	Chalcones	43249.5	61761.4	52128.2	115419	122309	108475	up-regulated
Octahydroisoindole	Alkaloids	2.20266e+06	2.07678e+06	1.83906e+06	1.29108e+06	1.38902e+06	284405	down-regulated
Phenylpropionic acid-O-β-D-glucopyranoside	Phenolic acids	151747	87356.1	97890.5	951759	908725	658157	up-regulated
Apigenin-6,8-di-C-glucoside (Vicenin-2)	Flavones	30858.6	58181.5	44546.5	80019.5	105449	99182.1	up-regulated
D-Threo-guaiacylglycerol-7-O-β-D-glucoside	Alcohol compounds	40489.2	38161.8	26282.5	95622	85960.4	92160.1	up-regulated
Asiatic acid	Triterpene	334786	212271	196672	116917	96941.4	102071	down-regulated
Dimethylfraxetin; 6,7,8-Trimethoxycoumarin	Coumarins	15760.8	17301.6	18445.7	88162.5	89278.2	61115.4	up-regulated
1β,2α,3β,19α-terahydroxyurs-12-en-28-oic acid	Triterpene	66992.1	46337.6	31351.5	2899.63	4673.12	2518.01	down-regulated
4-O-Glucosyl-sinapate	Phenolic acids	966912	490560	623546	2.39472e+06	1.6052e+06	1.83668e+06	up-regulated
Androsin	Ketone compounds	123518	101730	139677	9	9	9	down-regulated
LysoPC 20:4	LPC	1759.75	3138.51	3050.36	1118.62	763.848	562.638	down-regulated
L-Tyramine	Alkaloids	4.19741e+06	4.29626e+06	4.10977e+06	1.64786e+06	1.47895e+06	2.20696e+06	down-regulated
Phenylethanolamine	Alkaloids	1.85414e+06	1.82549e+06	1.89225e+06	740191	677190	1.06834e+06	down-regulated
9,16-Dihydroxypalmitic acid	Free fatty acids	50660.8	48393.1	48868.2	153260	56030.7	110064	up-regulated
Cyclo(Ala-Gly)	Amino acids and derivatives	591963	370678	337931	173498	205548	183949	down-regulated
Amygdalin	Alkaloids	9625.83	11022.9	14444.4	21338.7	13885.4	62165.5	up-regulated
Kaempferol-3-O-rhamnoside (Afzelin)(Kaempferin)	Flavonols	24903.9	22903.4	27527.7	87657.9	89013.6	98457	up-regulated
Quercetin-3-O-glucoside (Isoquercitrin)	Flavonols	521445	461446	496756	1.215e+06	845843	1.19876e+06	up-regulated
2α,3α,19α,23-tetrahydroxy-12-ursen-28-oic acid	Triterpene	3.89809e+06	2.09911e+06	1.83847e+06	151457	167181	130482	down-regulated
(S)-2-Phenyloxirane	Others	3.93075e+06	3.95083e+06	3.76499e+06	1.71974e+06	1.51559e+06	2.27225e+06	down-regulated
Quercetin-5-O-β-D-glucoside*	Flavonols	1.70599e+06	1.92835e+06	1.70455e+06	4.28746e+06	2.51309e+06	4.55614e+06	up-regulated
Sanguisorbigenin	Triterpene	9	9	9	8045.11	7825.06	7321.81	up-regulated
Quercetin-3-O-galactoside (Hyperin)	Flavonols	691792	609106	629971	1.34786e+06	1.07696e+06	1.67136e+06	up-regulated
Eriodictyol (5,7,3',4'-Tetrahydroxyflavanone)	Flavanones	5145.61	10091.3	1793.15	9	9	9	down-regulated
5,6,7-Trimethoxycoumarin	Coumarins	21852.7	18754.3	17088.5	84258.2	97255.6	65776.6	up-regulated
Madasiatic acid	Triterpene	1.07928e+06	786834	785339	384033	198157	386336	down-regulated
Caffeic aldehyde	Aldehyde compounds	235814	213684	183646	57229.1	61370.8	59822.6	down-regulated
Phenylpyruvic acid	Phenolic acids	95069.2	51595.4	62961.6	161605	163325	220580	up-regulated
6,7-Dihydroxycoumarin-7-O-(6'-acetyl)glucoside	Coumarins	551036	546339	528180	49131	37646.3	43739.1	down-regulated
2α,3α,23-trihydroxyolean-12-en-28-oic acid	Triterpene	1.17296e+06	810898	920762	9	9	9	down-regulated
Gingerglycolipid B	Glycerol ester	6229.16	3928.46	4877.44	2682.02	2197.13	2600.65	down-regulated
Dunalianoside A	Phenolic acids	38552.5	35699.3	37349.7	96181.1	91774.6	78280	up-regulated
N-Acetyl-L-Tryptophan	Amino acids and derivatives	112730	79339.7	138841	242327	252633	288723	up-regulated
LysoPC 20:5	LPC	4260.11	4020.64	5291.13	9	9	9	down-regulated
Methyl caffeate	Phenolic acids	124788	87084.6	91985.6	259530	256051	202312	up-regulated
Isohyperoside*	Flavonols	1.45235e+06	1.56195e+06	1.42547e+06	3.08283e+06	2.45549e+06	3.93407e+06	up-regulated
Fortuneanoside A	Phenolic acids	740156	358307	300161	3942.22	1576.72	3133.59	down-regulated
ATP; Adenosine 5'-Triphosphate	Nucleotides and derivatives	1.23383e+06	637740	952399	1.9352e+06	2.14726e+06	1.95823e+06	up-regulated
(9Z,11E)-Octadecadienoic acid	Free fatty acids	3522.59	7741.02	9	9	9	9	down-regulated
Kaempferol-7-O-rhamnoside	Flavonols	32436.2	34761.5	28884.3	102897	94023.6	128888	up-regulated
Orotic acid (Vitamin B13)	Vitamin	133572	211009	159914	1.27524e+06	1.2684e+06	855431	up-regulated
1-O-p-Coumaroyl-β-D-glucose*	Phenolic acids	155931	99620.5	97718.5	897603	925667	646848	up-regulated
p-Coumaric acid-4-O-glucoside*	Phenolic acids	155931	99620.5	97718.5	897603	925667	646848	up-regulated
Kaempferol-3-O-(6''-malonyl)glucoside*	Flavonols	4558.64	6702.83	9113.64	49520.9	14579.6	14949.6	up-regulated
1-O-Sinapoyl-β-D-glucose	Phenolic acids	49501.7	21206.7	28981	155824	134864	132497	up-regulated
N-Acetyl-5-hydroxytryptamine	Plumerane	104851	105491	133299	218653	218139	252334	up-regulated
1β,2α,3α,19α-Tetrahydroxyurs-12-en-28-oic acid	Triterpene	136706	90639	65657.3	7009.89	7923.2	6018.67	down-regulated
Salicin	Phenolic acids	4946.55	2669.45	3815.23	15919	14277.3	6567.28	up-regulated
Garcimangosone D	Phenolic acids	65106.5	112847	95464.5	627281	538043	361312	up-regulated
5'-Glucosyloxyjasmanic acid	Organic acids	76043.1	50039.6	69247.5	34904.5	20808.4	33809.1	down-regulated
2'-Deoxyinosine-5'-monophosphate	Nucleotides and derivatives	780752	686912	640878	2.30183e+06	1.89923e+06	1.72202e+06	up-regulated
Hesperetin-7-O-glucoside	Flavanones	234588	204408	136926	386415	423588	490265	up-regulated
Uridine 5'-diphosphate	Nucleotides and derivatives	91412.4	52111.6	136402	131518	233761	230721	up-regulated
Roxburic Acid	Triterpene	130736	93469.3	65575.7	5668.8	6534.37	4356.1	down-regulated
5-Hydroxy-1-tetralone	Ketone compounds	66951.5	53481.1	71346.4	203521	199208	207214	up-regulated
Ferulic acid methyl ester	Phenolic acids	17189.2	9145.78	7423.37	26993.5	22162.3	26861.5	up-regulated
Nicotinic Acid Methyl Ester(Methyl Nicotinate)	Pyridine alkaloids	29494.6	29507.1	20013.7	45927.2	33047.1	86165.3	up-regulated
Guanine	Nucleotides and derivatives	48636	59900.8	43250.6	151652	167151	116359	up-regulated
Daminozide	Alkaloids	220818	205303	210597	49138.4	56499.5	69858.4	down-regulated
1-(4-Methoxyphenyl)-1-propanol	Alcohol compounds	642729	374883	440489	1076822	1.07034e+06	1.04017e+06	up-regulated
3-Prenyl-4-O-glucosyloxy-4-hydroxybenzoic acid	Phenolic acids	605274	454954	639236	49482.3	39028.1	46849.7	down-regulated
Glucosyringic Acid	Phenolic acids	755030	472087	473613	1.28168e+06	1.18113e+06	1.27125e+06	up-regulated
6-Hydroxykaempferol-7-O-glucoside	Flavonols	1.17442e+06	1.2931e+06	1.21762e+06	2.87564e+06	2.25769e+06	3.06252e+06	up-regulated
3-O-Trans-feruloyl euscaphic acid	Triterpene	114058	57941.9	51291.8	5291.8	5228.03	4817.85	down-regulated
5-O-p-Coumaroylquinic acid O-glucoside	Phenolic acids	50396.2	48860.6	46870.9	13985.1	11014.8	10168	down-regulated
Gallic acid-4-O-glucoside	Phenolic acids	53181.7	26481.3	50482	111445	87337.4	106083	up-regulated
Caffeoylcholine	Phenolamine	533201	512014	559109	335424	212634	226446	down-regulated
3-O-caffeoyl malonyl quinic acid	Coumarins	65922.3	74236.7	64658.7	247838	225090	268191	up-regulated
Isoguanine	Nucleotides and derivatives	9	9	9	55142.4	31879.2	29612.5	up-regulated
Syringic acid 4-O-rhamnoside	Phenolic acids	250811	153875	165015	744295	682504	673761	up-regulated
p-Hydroxyphenyl 6-O-(E)-caffeoyl-β-D-glucopyranoside*	Phenolic acids	4.65979e+06	3.62258e+06	4.0781e+06	9	7643.06	10665.6	down-regulated
p-Hydroxyphenyl 6-O-(E)-caffeoyl-β-D-allopyranoside*	Phenolic acids	4.65979e+06	3.62258e+06	4.0781e+06	9	7643.06	10665.6	down-regulated
2'-Deoxycytidine	Nucleotides and derivatives	144200	109814	112098	48181.8	71177.2	34551	down-regulated
N-p-Coumaroyl-N'-feruloylputrescine	Phenolamine	9	9	9	14519.2	13286.8	16885.3	up-regulated
Avicularin(Quercetin-3-O-α-L-arabinofuranoside)	Flavonols	51322.7	58390.5	48076.3	127771	90672.4	127222	up-regulated
Apigenin-7-O-glucoside(Cosmosiin)	Flavones	17889.3	13541	26320.7	44719.6	36768.1	41320.4	up-regulated
N-Acetylputrescine	Alkaloids	9	9	9	14494.5	5595.74	12762.1	up-regulated
3-[(1-Carboxyvinyl)oxy]benzoic acid	Phenolic acids	9	9	9	7032.12	10286.2	16587.1	up-regulated
1-O-Caffeoyl-3-O-p-coumaroylglycerol	Phenolic acids	18280.4	13490.1	13155.5	25927.6	32521	32368.9	up-regulated
Palmitoleic Acid*	Free fatty acids	9	9	9	7685.47	6276.86	8249.6	up-regulated
Eucommioside	Monoterpenoids	23358.4	13270.9	13903.8	4644.14	5445.61	12302.6	down-regulated
2α,3β,19α,23-Tetrahydroxyurs-12-en-28-oic acid	Triterpene	24492.2	15199.2	13529.8	939.842	1071.3	591.888	down-regulated
3,4,5-Trimethoxybenzoic acid methyl ester	Phenolic acids	9	9	9	8781.52	10217.5	13139.9	up-regulated
Luteolin-7-O-gentiobioside	Flavones	11982.2	11954.6	4788.78	52686.2	15571.4	44305.4	up-regulated
3,4-Di-O-caffeoylquinic acid methyl ester	Phenolic acids	8988.98	4557.73	5456.73	31383.9	22232.2	24986.5	up-regulated
Quercetin-3-O-sophoroside (Baimaside)	Flavonols	66191.5	59681.5	55328.8	161709	108482	159502	up-regulated
Galloylisorhamnetin	Flavonols	459252	531287	632047	199443	249671	259922	down-regulated
2'-Deoxyguanosine	Nucleotides and derivatives	6830.48	20347.4	3054.87	9	9	9	down-regulated
2ɑ-hydroxyoleanolic acid	Triterpene	2204.57	1847.24	2344.25	5246.62	3747.64	4137.64	up-regulated
1-(2,4,5-Trimethoxyphenyl)-1,2-propanedione	Phenolic acids	1918.98	3831.83	3917.87	9	9	9	down-regulated
1α,2β,3β,19α-Tetrahydroxyurs-12-en-28-oic acid	Triterpene	90202.4	53127.4	34904.8	3097.55	3689.97	2295.18	down-regulated
Kaempferol-3-O-(6''-malonyl)galactoside*	Flavonols	9	9	9	28967.4	7296.62	21867.6	up-regulated
Tricin-5-O-Glucoside	Flavones	25579.7	6457.44	10370.7	24563.5	31973.1	44745	up-regulated
Scopoletin-7-O-glucoside (Scopolin)	Coumarins	57757.4	83617.4	80799.9	187596	158155	196832	up-regulated
Naringenin-4'-O-glucoside	Flavanones	45443.8	37907.1	36234.9	100144	92900.6	120843	up-regulated
3-Hydroxyoctadecanoic Acid	Free fatty acids	236742	260124	189643	9	9	9	down-regulated
6-Hydroxykaempferol-3,6-O-Diglucoside	Flavonols	45576.5	71385.9	55328.8	204034	84617	181202	up-regulated
Vanillic Acid-4-O-Glucuronide	Phenolic acids	9	9	9	95810.4	106597	96886.4	up-regulated
1-O-Caffeoyl-β-D-glucose	Phenolic acids	9	9	9	95810.4	106597	96886.4	up-regulated
2α,3α-Epoxy-5,7,3',4'-tetrahydroxyflavan-(4β-8-catechin)	Proanthocyanidins	9	9	9	8766.28	9	7078.72	up-regulated
2-Oxoadipic acid	Organic acids	9	9	9	16199	18519.2	15628.3	up-regulated
Agmatine	Alkaloids	9	9	9	10329.6	11914.8	9697.37	up-regulated
1-Oleoyl-Sn-Glycerol	Glycerol ester	31115.8	32531.3	28109.8	13334.2	12119.8	17424.9	down-regulated
7S,8S-DiHODE; (9Z,12Z)-(7S,8S)-Dihydroxyoctadeca-9,12-dienoic acid	Free fatty acids	9	9	9	3794.82	7518.41	4788.7	up-regulated
γ-Glu-Cys	Amino acids and derivatives	14699.6	5009.39	4844.5	23780.5	17305.5	13845.9	up-regulated
Chrysoeriol-5-O-glucoside	Flavones	34179	15999.8	30395.3	65010.5	54586.5	61800.5	up-regulated
Feruloylcaffeoyltartaric acid	Phenolic acids	9	9	9	3695.45	7287.28	731.414	up-regulated
Disinapoyl glucoside	Phenolic acids	6550.4	5187.23	5594.22	21232.5	20518.2	12037.1	up-regulated
Suberic Acid	Free fatty acids	9	9	9	17758.8	14745.3	12083.6	up-regulated
5-L-Glutamyl-L-amino acid	Amino acids and derivatives	14351.6	8741.91	6775.4	21267.2	23164.8	15444.8	up-regulated
3-(2'-Hydroxyl-phenyl)-4-(3H)-quinazolone	Alkaloids	9	9	9	23607.5	19453.4	20072.7	up-regulated
Skimmin (7-Hydroxycoumarin-7-O-glucoside)	Coumarins	58593.3	58558.3	29280.8	170649	144718	193235	up-regulated
Pyridylcarbonylprunasin	Pyridine alkaloids	799.634	22491	7442.85	9	9	9	down-regulated
Quercetin-3-O-arabinoside	Flavonols	55009.6	35255.2	31250.2	99035.6	75226.2	91001.1	up-regulated
Furanofructosyl-α-D-(3-mustard acyl)glucoside	Phenolic acids	4157.77	9503.07	11750.2	24105.8	19406.8	20186.8	up-regulated
Isorhamnetin-3-O-rutinoside-7-O-rhamnoside	Flavonols	2392.16	4777.15	4786.89	8387.93	10782.4	11964.8	up-regulated
L-Cysteine	Amino acids and derivatives	10368.1	12952.1	15542.1	17922.6	29110.3	40465.3	up-regulated
Naringenin-7-O-(6''-malonyl)glucoside	Flavanones	4762.26	9	887.772	9232.05	9104.85	19461.3	up-regulated

## Sheet: Table S5
Supplementary Table 5. Differentially accumulated metabolites at S3 stage between TBY and TBW
Metabolite	Secondary classification	TBYS3-1	TBYS3-2	TBYS3-3	TBWS3-1	TBWS3-2	TBWS3-3	Type
3,4,5-Trimethoxycinnamic acid	Phenolic acids	2.75527e+06	3.47092e+06	3.61161e+06	1.65525e+06	1.64134e+06	1.55298e+06	down-regulated
Methyl sinapate	Phenolic acids	506421	601580	671126	167643	154556	166096	down-regulated
2,6-dimethoxy-hydroquinone-4-O-β-D-glucopyranoside	Phenolic acids	62459.2	70786.8	79317.5	29182.2	34373.3	31553.8	down-regulated
2α,19α-Dihydroxy-3-oxours-12-en-28-oic acid	Triterpene	9.16549e+06	8.64754e+06	1.37706e+07	1.25211e+06	1.35447e+06	1.45466e+06	down-regulated
L-Methionine methyl ester	Amino acids and derivatives	9	9	9	54438	49919.8	53466	up-regulated
L-Tyrosine methyl ester	Amino acids and derivatives	31233	32932.5	41454.4	98366.8	102187	93990.3	up-regulated
Eriodictyol-7-O-glucoside	Flavanones	979796	778339	834310	242145	247098	113020	down-regulated
Vanillic acid methyl ester	Phenolic acids	75842.4	89382.1	99320.6	201815	185940	193361	up-regulated
Choline Alfoscerate	PC	641042	619208	617926	1.20936e+06	1.17615e+06	1.4668e+06	up-regulated
2'-O-Methyladenosine	Nucleotides and derivatives	21783.6	16408.6	21268.6	9	9	9	down-regulated
Phenylpropionic acid-O-β-D-glucopyranoside	Phenolic acids	228367	245374	254135	622967	662111	600802	up-regulated
Adenosine	Nucleotides and derivatives	9.07497e+06	9.47191e+06	9.55893e+06	3.85693e+06	4.3299e+06	3.8208e+06	down-regulated
Tormentic acid	Triterpene	614309	724271	1.04273e+06	160302	191985	182433	down-regulated
Asiatic acid	Triterpene	120639	164713	211843	21406.4	26717.1	21654.4	down-regulated
Isohemiphloin	Flavanones	327264	343296	383505	97574.3	115604	84962.2	down-regulated
2-Hydroxyoleanolic acid	Triterpene	2.42191e+06	3.79074e+06	5.05175e+06	722271	877455	874177	down-regulated
1β,2α,3β,19α-terahydroxyurs-12-en-28-oic acid	Triterpene	3755.71	3687.46	3947.03	9	9	9	down-regulated
Vidarabine	Nucleotides and derivatives	9.3143e+06	9.8445e+06	9.43781e+06	4.29453e+06	4.39568e+06	4.22519e+06	down-regulated
Pyridine-4-formyl-O-β-D-glucopyranoside	Pyridine alkaloids	230781	250659	227547	114859	116348	100639	down-regulated
Androsin	Ketone compounds	73082.5	70939.5	115490	9	9	9	down-regulated
N-Methyl-Trans-4-Hydroxy-L-Proline	Amino acids and derivatives	1.59391e+06	1.6333e+06	1.7008e+06	665969	744480	755418	down-regulated
LysoPC 20:4	LPC	20852.4	16438.4	15048.7	8675.35	6198.22	7588.86	down-regulated
L-Tyramine	Alkaloids	1.61448e+06	1.57409e+06	1.57559e+06	555812	610450	582349	down-regulated
Jujubogenin	Triterpene	1.63954e+06	1.7015e+06	3.08622e+06	574032	644447	661700	down-regulated
Phenylethanolamine	Alkaloids	744721	682818	690698	279142	280234	257919	down-regulated
9,16-Dihydroxypalmitic acid	Free fatty acids	89788	145164	223683	16787.6	43107.1	25026.5	down-regulated
Sinapic acid	Phenolic acids	608805	672595	709836	163562	194128	182861	down-regulated
3,24-Dihydroxy-17,21-semiacetal-12(13)oleanolic fruit	Triterpene	2.9799e+06	5.35628e+06	6.01355e+06	843124	1.13742e+06	1.09388e+06	down-regulated
Alphitolic acid	Triterpene	6.37308e+06	3.94913e+06	4983729	553506	655281	671402	down-regulated
Swinhoeic acid	Triterpene	3642.65	3182.21	6434.3	1376	1136.27	986.925	down-regulated
1-Oxo-Siaresinolic acid	Triterpene	3642.65	3182.21	6434.3	1376	1136.27	986.925	down-regulated
Maslinic acid	Triterpene	2.68197e+06	4.44339e+06	5.64803e+06	718470	913362	934564	down-regulated
Isoceanothic acid	Triterpene	88082.3	86807.5	129057	9522.44	9214.24	10600.8	down-regulated
5-Aminoimidazole ribonucleotide	Nucleotides and derivatives	273951	371278	426601	642403	700829	800512	up-regulated
Amygdalin	Alkaloids	8235.49	6863.82	17213.8	5434.07	5509.5	4844.65	down-regulated
2α-Hydroxyursolic acid	Triterpene	2.42184e+06	3.76924e+06	5.04854e+06	724054	909619	827146	down-regulated
2α,3α-Dihydroxyursolic acid	Triterpene	554708	733695	994244	174965	177113	175814	down-regulated
Corosolic acid	Triterpene	2.97549e+06	4.4195e+06	6.7475e+06	812721	1.12193e+06	939786	down-regulated
Isorhamnetin-3-O-rhamnoside	Flavonols	47386.9	47954.8	133838	21193.5	29864.4	13498.8	down-regulated
Abscisic acid	Sesquiterpenoids	1.53049e+06	1.93886e+06	2.01707e+06	783567	763244	779215	down-regulated
2α,3α,19α,23-tetrahydroxy-12-ursen-28-oic acid	Triterpene	219612	245318	243522	39062.7	41111.7	39577.1	down-regulated
Sanguisorbigenin	Triterpene	13794.7	13336.7	25959.6	5323.26	1910.12	5133.39	down-regulated
Eriodictyol (5,7,3',4'-Tetrahydroxyflavanone)	Flavanones	12155.4	3971.05	4672.15	9	9	9	down-regulated
Coleonolic acid	Triterpene	438223	516448	690051	126416	153063	120202	down-regulated
Madasiatic acid	Triterpene	1.05623e+06	1.2491e+06	1.83003e+06	95675.9	121410	111637	down-regulated
Caffeic aldehyde	Aldehyde compounds	276018	267849	257156	41019.2	37197.3	39597.9	down-regulated
6,7-Dihydroxycoumarin-7-O-(6'-acetyl)glucoside	Coumarins	332384	422983	398634	20440.7	16437.2	19606.3	down-regulated
2α,3α,23-trihydroxyolean-12-en-28-oic acid	Triterpene	1.15093e+06	1.49084e+06	1.98998e+06	109421	128299	123461	down-regulated
Citroside A	Monoterpenoids	4.19119e+06	2.75635e+06	3.59335e+06	1.76399e+06	1.57452e+06	1.66068e+06	down-regulated
N-Acetyl-L-Tryptophan	Amino acids and derivatives	323686	355420	349475	697376	648032	714189	up-regulated
LysoPC 20:5	LPC	61684.6	54492.5	50071.7	25032.8	10500.5	18795.7	down-regulated
Pomonic acid	Triterpene	448809	496052	674309	135466	151239	128126	down-regulated
Caffeoylspermidine	Phenolamine	9	9	9	10254.7	9	9760.51	up-regulated
Fortuneanoside A	Phenolic acids	9459.15	13362.5	21122.7	9	9	9	down-regulated
Hederagenin	Triterpene	1.49463e+06	1.63979e+06	2.77711e+06	613286	703619	625950	down-regulated
Phytol	Free fatty acids	15716	14412.4	29564.1	6401.68	3998.16	6727.94	down-regulated
1-O-p-Coumaroyl-β-D-glucose*	Phenolic acids	223152	273741	262776	726236	593424	635758	up-regulated
p-Coumaric acid-4-O-glucoside*	Phenolic acids	223152	273741	262776	726236	593424	635758	up-regulated
Aromadendrin-7-O-glucoside	Flavanonols	674822	688192	639087	296599	327680	314128	down-regulated
Kaempferol-3-O-(6''-malonyl)glucoside*	Flavonols	9	9	9	176738	39198.1	23689	up-regulated
N-Acetyl-5-hydroxytryptamine	Plumerane	51070.6	24161.9	42761.2	76699	89428.4	79424.2	up-regulated
1β,2α,3α,19α-Tetrahydroxyurs-12-en-28-oic acid	Triterpene	8895.81	9884.57	10827.2	1431.76	1595.64	2189.87	down-regulated
Salicin	Phenolic acids	6792.79	8697.72	9858.94	20776.4	18370.1	24741.8	up-regulated
Dihydromyricetin-3-O-glucoside	Flavanonols	9	9	9	9	3495.44	4202.7	up-regulated
Syringaresinol-4'-O-glucoside	Lignans	1.8841e+06	2.43559e+06	2.15954e+06	770285	823977	870616	down-regulated
L-Cyclopentylglycine	Amino acids and derivatives	739368	769076	829133	282666	515301	308362	down-regulated
Garcimangosone D	Phenolic acids	106337	88956	105993	315742	363398	322252	up-regulated
Sideretin (5,7,8-Trihydroxy-6-methoxycoumarin)	Coumarins	316169	397481	491550	104232	82224.5	125919	down-regulated
5'-Glucosyloxyjasmanic acid	Organic acids	49951.3	81608.8	58540	19483.4	24985.5	16426.3	down-regulated
Eugenyl formate	Others	232343	258448	144390	49008.6	102410	92536.6	down-regulated
Luteolin-7-O-glucoside (Cynaroside)	Flavones	8.90704e+06	8.95867e+06	9.55492e+06	4.71688e+06	4.30761e+06	4.09844e+06	down-regulated
2,4,2',4'-tetrahydroxy-3'-prenylchalcone	Chalcones	79641.2	70874.5	80397.2	36737.7	23776.2	32265.4	down-regulated
Roxburic Acid	Triterpene	7912.55	11427.5	7955.97	9	9	9	down-regulated
Ceanothic acid	Triterpene	419114	396394	590068	57874.5	58933	61816.1	down-regulated
5-Hydroxy-1-tetralone	Ketone compounds	9	9	9	58580.3	53780.3	55286.4	up-regulated
2'-Deoxyadenosine	Nucleotides and derivatives	22181.3	28191.1	27352.3	9	9	9	down-regulated
Nicotinic Acid Methyl Ester(Methyl Nicotinate)	Pyridine alkaloids	223192	187627	201272	411955	394467	427100	up-regulated
2,3-Dihydroxy-12-ursen-28-oic acid	Triterpene	1.3533e+06	1.43221e+06	2.48037e+06	535670	648582	583056	down-regulated
L-Arginine	Amino acids and derivatives	9	9	9	1.2215e+06	1.23269e+06	1.87717e+06	up-regulated
L-Seryl-L-Isoleucine	Amino acids and derivatives	7779.22	10810.1	9904.97	9	9	9	down-regulated
Diosmetin-7-O-glucuronide	Flavones	9	9	9	804.706	9	1713.42	up-regulated
3-Prenyl-4-O-glucosyloxy-4-hydroxybenzoic acid	Phenolic acids	462173	505683	358980	22637.6	29779.3	25801.3	down-regulated
3-O-Trans-feruloyl euscaphic acid	Triterpene	10306.3	5072.28	4880.62	4346.07	2739.35	2905.58	down-regulated
Euscaphic acid	Triterpene	242621	269290	338202	61256	65839.1	71131.5	down-regulated
3-Galloylshikimic acid	Phenolic acids	9	9	9	2546.91	5761.9	8347.49	up-regulated
Rugosic acid A	Sesquiterpenoids	555498	696707	667841	59458.8	48108.8	56754.1	down-regulated
Pomolic acid	Triterpene	1.48706e+06	2.06323e+06	2.80512e+06	616917	691017	740499	down-regulated
5-O-p-Coumaroylquinic acid O-glucoside	Phenolic acids	109401	127738	127308	13219.2	17049.9	12687.4	down-regulated
Methoxyindoleacetic acid	Plumerane	9309.04	12021.8	11962.3	33988.5	17679.2	16182.3	up-regulated
Caffeoylcholine	Phenolamine	390187	418080	231723	142906	116621	159577	down-regulated
Isoguanine	Nucleotides and derivatives	11116.2	11251.6	24793.9	9	9	9	down-regulated
S-(5'-Adenosyl)-L-methionine	Amino acids and derivatives	9	9	9	1.05732e+06	345740	209683	up-regulated
p-Hydroxyphenyl 6-O-(E)-caffeoyl-β-D-glucopyranoside*	Phenolic acids	1.30649e+06	1.64682e+06	1.28374e+06	13983	5592.54	4789.38	down-regulated
p-Hydroxyphenyl 6-O-(E)-caffeoyl-β-D-allopyranoside*	Phenolic acids	1.30649e+06	1.64682e+06	1.28374e+06	13983	5592.54	4789.38	down-regulated
2'-Deoxycytidine	Nucleotides and derivatives	29548.1	24115	73734.2	9	9	9	down-regulated
2α,3α,19α-Trihydroxyursolic acid	Triterpene	45356.5	54880.5	67304.9	9	9	9	down-regulated
19α-Hydroxyursolic acid	Triterpene	62811.7	69732.1	91027.2	13768.1	14774.2	11280.2	down-regulated
4-Hydroxycoumarin di-glucoside	Coumarins	306736	370995	374278	153018	163261	151639	down-regulated
2,3,4,5-Trihydroxybutyl 6-O-(E)-caffeoyl-β-D-glucopyranoside	Phenolic acids	34200.9	39546.5	34977.6	21249.9	14997.7	11537.9	down-regulated
N-p-Coumaroyl-N'-feruloylputrescine	Phenolamine	9	9	9	12306.1	6981.68	6253.3	up-regulated
serratagenic acid(iso-1)	Triterpene	43779.2	45118.5	59103	9	9	9	down-regulated
Hesperetin-5-O-glucoside	Flavanones	226160	226405	537468	145319	207943	84693.7	down-regulated
Pinoresinol	Lignans	35315	43360.2	49328.4	10927.8	9472.72	11943.1	down-regulated
Acteoside; Verbascoside*	Phenolic acids	8282.23	5917.23	8282.23	2368.73	2389.19	4712.71	down-regulated
Isoacteoside*	Phenolic acids	8282.23	5917.23	8282.23	2368.73	2389.19	4712.71	down-regulated
D-Erythronolactone	Organic acids	27126.8	25306.4	38935.7	9	9	9	down-regulated
Arjunic Acid	Triterpene	110798	127181	153204	40074.5	45960.1	34337.5	down-regulated
1-Methylhistidine	Amino acids and derivatives	9	9	9	69249.8	34416	22429.8	up-regulated
Stilbostemin B	Stilbene	41370.2	44694.2	35849.4	26199.6	17571.9	16082.3	down-regulated
Taxifolin-3-O-rhamnoside (Astilbin)	Flavanonols	5491.14	5443.66	11077.2	2351.75	787.698	1569.19	down-regulated
Eucommioside	Monoterpenoids	19343.7	19598.5	23548.5	10956.2	9329.87	8544.04	down-regulated
Eriodictyol-8-C-glucoside	Flavanones	196133	256140	227718	107985	95403.2	96383.7	down-regulated
Syringaresinol	Lignans	10603.3	12575.5	7044.58	3939.31	4126.07	2549.32	down-regulated
LysoPC 17:1	LPC	9	9	9	3422.85	3910.62	5058.68	up-regulated
Rosamultic acid	Triterpene	223932	215580	319094	33835.4	38782.3	40465.4	down-regulated
2α,3β,19α,23-Tetrahydroxyurs-12-en-28-oic acid	Triterpene	1187.91	2340.99	1644.69	9	9	9	down-regulated
1-O-p-Hydroxycinnamoyl-3-O-caffeoylglycerol	Phenolic acids	5061.96	7349.88	7780.89	12964.1	13835.6	13677.5	up-regulated
3,4,5-Trimethoxybenzoic acid methyl ester	Phenolic acids	10846.4	11440	17641.8	31249.7	31261.4	30038.9	up-regulated
9-(Arabinosyl)hypoxanthine	Nucleotides and derivatives	8025.39	12936.3	11807.7	9	9	9	down-regulated
L-Glycyl-L-isoleucine	Amino acids and derivatives	58009.8	29541.5	33945.5	9	9	9	down-regulated
Kaempferol-3-O-glucuronide	Flavonols	9	9	9	1604.3	803.039	2398.69	up-regulated
Luteolin-8-C-arabinoside	Flavones	64939	66891.2	69066.4	25978	25693.7	27789.2	down-regulated
Rubuminatus B	Triterpene	8172.56	10116.2	12322.3	9	9	9	down-regulated
3,4-Di-O-caffeoylquinic acid methyl ester	Phenolic acids	9	9	9	7303.72	7294.73	9454.55	up-regulated
8,8'-Methylenebiscatechin	Flavanols	9	9	9	10675.2	5466.73	5270.63	up-regulated
Galloylisorhamnetin	Flavonols	278015	183237	239173	111965	119087	86055.8	down-regulated
2'-Deoxyguanosine	Nucleotides and derivatives	24692.4	77650	33904.6	9	9	9	down-regulated
1-(2,4,5-Trimethoxyphenyl)-1,2-propanedione	Phenolic acids	66036.8	89004.8	98239.8	39956.8	16272.8	22014.8	down-regulated
1α,2β,3β,19α-Tetrahydroxyurs-12-en-28-oic acid	Triterpene	5434.05	7201.6	5972.95	2004.48	1265.93	923.907	down-regulated
Kaempferol-3-O-(6''-malonyl)galactoside*	Flavonols	8273.93	9	2735.14	155984	37375.1	27333.6	up-regulated
Tricin-5-O-Glucoside	Flavones	9559.78	13560.7	14995.7	29575.6	21394.8	28776.4	up-regulated
Naringenin-7-O-Rutinoside(Narirutin)	Flavanones	6733.49	14584	7735.92	9	9	9	down-regulated
Nigaichigoside F1	Triterpene Saponin	69475.2	53340.7	110939	12943.5	11053.1	13776.7	down-regulated
Roseoside	Ketone compounds	437091	555113	711610	186430	152409	184320	down-regulated
Glutathione reduced form	Amino acids and derivatives	9	9	9	2714.71	1302.2	1145.93	up-regulated
O-MethylNaringenin-8-C-arabinoside	Flavanones	142742	171849	146880	62941	62683.7	75123.2	down-regulated
Naringenin-6-C-Glucoside	Flavanones	49320	59270.3	44774.8	14437.2	25259.7	18041	down-regulated
Trans-4-Hydroxy-L-proline	Amino acids and derivatives	764562	535055	753367	2.30181e+06	1.96579e+06	1.91911e+06	up-regulated
Dihydrocaffeoylputrescine	Phenolamine	11965.3	17261.2	28443.6	9	9	9	down-regulated
6-Hydroxykaempferol-3,6-O-Diglucoside	Flavonols	61851.5	79193.3	234692	39066.5	50989.8	37981.5	down-regulated
Phloretin-4'-O-glucoside (Trilobatin)	Chalcones	11105.9	19198.8	12628.7	4822.27	3197.79	7222.81	down-regulated
S-Allyl-L-cysteine	Amino acids and derivatives	18011.7	30937	13142.4	9	9	9	down-regulated
Dunalianoside C	Phenolic acids	607270	707621	651235	311324	277146	291253	down-regulated
Vanillic Acid-4-O-Glucuronide	Phenolic acids	82774.5	118200	64329.8	9	9	9	down-regulated
1-O-Caffeoyl-β-D-glucose	Phenolic acids	82774.5	118200	64329.8	9	9	9	down-regulated
Luteolin-7,3'-di-O-glucoside	Flavones	23766.9	32256.6	44275.3	9587.18	15552.8	13176.9	down-regulated
2-(Dodecylamino)-3-phenyl-1-propanol	Alkaloids	5482.89	5789.22	6079.51	9	9	9	down-regulated
N1,N10-Bis(p-coumaroyl)spermidine	Phenolamine	7683.39	15193	13011.3	9	9	9	down-regulated
LysoPC 16:1	LPC	9986.09	11648.9	12433	9	9	9	down-regulated
N,N-Dimethylglycine	Amino acids and derivatives	27344.5	42639.9	36338.7	9	9	9	down-regulated
Hesperetin-7-O-(6''-malonyl)glucoside	Flavanones	301515	298268	355689	160090	143939	158455	down-regulated
Syringic acid	Phenolic acids	7888.66	13598.8	9362.13	9	9	9	down-regulated
Isorhamnetin-3-O-gallate	Flavonols	214075	156940	172884	67576.6	103057	53845.4	down-regulated
Furanofructosyl-α-D-(6-mustard acyl)glucoside	Phenolic acids	82568.6	100892	120903	9	9	9	down-regulated
Epicatechin-4'-O-β-D-glucopyranoside	Flavanols	19710.5	3855.7	6587.14	9	9	9	down-regulated
Pyrrole-2-carboxylic acid	Pyrrole alkaloids	9	9	9	14589.6	10500.4	8384.77	up-regulated
3-Epialphitolic acid	Triterpene	47793.8	59142.4	79690.8	8990.66	9536.41	15362.1	down-regulated
Pyridylcarbonylprunasin	Pyridine alkaloids	3240.65	9800.98	15348.4	9	9	9	down-regulated
6-Hydroxykaempferol-6,7-O-Diglucoside	Flavonols	13616.1	10899.6	12554.6	9	9	9	down-regulated
Caffeoylhawthorn acid	Triterpene	5636.9	3134	8807.69	858.396	1511.28	1107.18	down-regulated
L-Cystine	Amino acids and derivatives	9	9	9	4423.87	22097.9	14570.1	up-regulated
L-Cysteine	Amino acids and derivatives	26981.1	47906.8	23703	8684.63	9782.78	7331.08	down-regulated
LysoPC 17:2	LPC	2508.87	1801.26	524.628	9	9	9	down-regulated
Naringenin-7-O-(6''-malonyl)glucoside	Flavanones	1890.05	9	2824.76	9	9	9	down-regulated
Oxalacetic acid	Organic acids	9	9	9	11873.6	17636.9	16865.5	up-regulated

## Sheet: Table S6
Supplementary Table 6. Differentially accumulated metabolites from S1 to S2 stage in TBY
Metabolite	Secondary classification	TBYS1-1	TBYS1-2	TBYS1-3	TBYS2-1	TBYS2-2	TBYS2-3	Type
3,4,5-Trimethoxycinnamic acid	Phenolic acids	9	9	9	13565.8	9154	9327.73	up-regulated
Methyl sinapate	Phenolic acids	9	9	9	95919.1	76087.4	75807.2	up-regulated
Isorhamnetin-3-O-Glucoside*	Flavonols	1.12536e+06	1.73655e+06	1.31428e+06	528491	606856	568629	down-regulated
L-Tyrosine methyl ester	Amino acids and derivatives	32488	31559.5	33662.2	78506.6	74832.7	86632	up-regulated
2'-O-Methyladenosine	Nucleotides and derivatives	78730.8	81782	62478	27683.6	37570.1	28619.8	down-regulated
D-Threo-guaiacylglycerol-7-O-β-D-glucoside	Alcohol compounds	67588.1	85783.5	70171.8	40489.2	38161.8	26282.5	down-regulated
5-O-Feruloylquinic acid	Phenolic acids	98755.4	146251	121773	2.51997e+06	1.49737e+06	1.62834e+06	up-regulated
Rhamnetin-3-O-Glucoside*	Flavonols	1.0787e+06	1.67463e+06	1.30663e+06	604636	733004	601122	down-regulated
L-Ornithine	Amino acids and derivatives	9	9	9	239235	183361	149588	up-regulated
Dimethylfraxetin; 6,7,8-Trimethoxycoumarin	Coumarins	9	9	9	15760.8	17301.6	18445.7	up-regulated
Raspberryketone glucoside	Phenolic acids	275914	328517	372277	199190	94316.3	76711.3	down-regulated
3,4'-Dihydroxyflavone	Flavones	9	9	9	42618.9	31559.3	23345.7	up-regulated
1β,2α,3β,19α-terahydroxyurs-12-en-28-oic acid	Triterpene	2964.67	7846.99	3117.15	66992.1	46337.6	31351.5	up-regulated
LysoPC 20:4	LPC	9	9	9	1759.75	3138.51	3050.36	up-regulated
2-Amino-3-methoxybenzoic acid	Phenolic acids	217931	250606	194062	83352.1	110022	62774.8	down-regulated
Sinapic acid	Phenolic acids	13331.1	20048.6	12776.8	349593	223135	267921	up-regulated
5,6-Dihydrouracil	Nucleotides and derivatives	9	9	9	19385.8	23882.6	22223.5	up-regulated
NG,NG-Dimethyl-L-arginine	Amino acids and derivatives	207312	191727	259078	40243.7	101172	48837.3	down-regulated
Gallocatechin 3-O-gallate*	Flavanols	64093.8	124524	122660	59590.6	31462	39144	down-regulated
Kaempferol-3-O-rhamnoside (Afzelin)(Kaempferin)	Flavonols	96395.3	126598	132971	24903.9	22903.4	27527.7	down-regulated
Catechin gallate	Flavanols	49410	47470.3	70333.1	32166.4	28677.5	16109.8	down-regulated
Isorhamnetin-3-O-rhamnoside	Flavonols	50052.8	116626	74373.2	45723.6	34389.7	39430.8	down-regulated
Quercetin-3-O-glucoside (Isoquercitrin)	Flavonols	1.14883e+06	1.75359e+06	1.21339e+06	521445	461446	496756	down-regulated
Abscisic acid	Sesquiterpenoids	193062	269633	227614	1.98015e+06	1.41568e+06	1.68247e+06	up-regulated
Isorhamnetin-7-O-glucoside (Brassicin)*	Flavonols	1.21214e+06	1.76082e+06	1.29899e+06	562895	665152	570541	down-regulated
2α,3α,19α,23-tetrahydroxy-12-ursen-28-oic acid	Triterpene	144984	414093	179509	3.89809e+06	2.09911e+06	1.83847e+06	up-regulated
3,4-Dimethoxycinnamic acid	Phenolic acids	9	9	9	11480.9	7756.73	7164.68	up-regulated
L-Asparagine	Amino acids and derivatives	9.88901e+06	1.10528e+07	9.81432e+06	4.6282e+06	3.91895e+06	3.06189e+06	down-regulated
Quercetin-5-O-β-D-glucoside*	Flavonols	2.91097e+06	4.89453e+06	3.771e+06	1.70599e+06	1.92835e+06	1.70455e+06	down-regulated
Sanguisorbigenin	Triterpene	11240.9	26091.8	14923.9	9	9	9	down-regulated
Quercetin-3-O-galactoside (Hyperin)	Flavonols	1.73128e+06	2.31429e+06	1.43803e+06	691792	609106	629971	down-regulated
Eriodictyol (5,7,3',4'-Tetrahydroxyflavanone)	Flavanones	10749.2	65036.4	43189.3	5145.61	10091.3	1793.15	down-regulated
5,6,7-Trimethoxycoumarin	Coumarins	9	9	9	21852.7	18754.3	17088.5	up-regulated
3-O-p-Coumaroylshikimic acid	Phenolic acids	453606	519984	533920	115591	130439	165012	down-regulated
4-Methoxyphenylpropionic acid	Phenolic acids	4790.72	812.093	1594.27	19246.8	30604.3	11075.2	up-regulated
Caffeic aldehyde	Aldehyde compounds	70193.8	101247	76690.5	235814	213684	183646	up-regulated
6-Methoxykaempferol-3-O-glucoside	Flavonols	1.16044e+06	1.64304e+06	1.21433e+06	646818	742438	543276	down-regulated
Syringoylcaffeoylquinic acid-D-glucose	Phenolic acids	709353	872717	722471	2.89375e+06	1.58747e+06	2.69244e+06	up-regulated
Citroside A	Monoterpenoids	404117	464782	486565	1.47712e+06	1.10577e+06	1.01008e+06	up-regulated
Syringaresinol-4'-O-(6''-acetyl)glucoside	Lignans	233113	281509	241916	134373	82712.8	92504.4	down-regulated
N-Acetyl-L-Tryptophan	Amino acids and derivatives	11269.9	23356.3	16694.5	112730	79339.7	138841	up-regulated
LysoPC 20:5	LPC	9	9	9	4260.11	4020.64	5291.13	up-regulated
Koaburaside	Others	88320.1	92645	73702.7	42253.5	23702.5	46382.3	down-regulated
Isohyperoside*	Flavonols	2.78824e+06	4.49973e+06	3.4784e+06	1.45235e+06	1.56195e+06	1.42547e+06	down-regulated
Fortuneanoside A	Phenolic acids	39203.1	53095.7	47857.6	740156	358307	300161	up-regulated
7,8-Dihydroxy-4-phenylcoumarin	Coumarins	9	9	9	37504.6	32280.1	28160.8	up-regulated
Barbituric acid;Malonylurea;2,4,6-Pyrimidinetrione	Nucleotides and derivatives	9	9	9	335868	333853	320621	up-regulated
Kaempferol-7-O-rhamnoside	Flavonols	92035.7	166948	177674	32436.2	34761.5	28884.3	down-regulated
2-(3,4-dihydroxyphenyl)ethanediol 1-O-β-D-glucopyranoside	Phenolic acids	99017.2	107296	59562.9	40768.8	37614.3	51430.3	down-regulated
Orotic acid (Vitamin B13)	Vitamin	838408	917369	767474	133572	211009	159914	down-regulated
Glucarate O-Phosphoric acid	Saccharides	1.33801e+06	1.52022e+06	1.46596e+06	1.05278e+06	530958	556879	down-regulated
7-methoxycoumarin	Coumarins	2.87199e+06	3.66847e+06	3.35372e+06	1.18597e+07	1.11619e+07	9.44028e+06	up-regulated
Kaempferol-3-O-(6''-malonyl)glucoside*	Flavonols	22246.4	29155.6	25230.4	4558.64	6702.83	9113.64	down-regulated
Cytarabine	Nucleotides and derivatives	123201	175543	142940	458136	366894	388769	up-regulated
N-Acetyl-5-hydroxytryptamine	Plumerane	22544	30625.9	42207.5	104851	105491	133299	up-regulated
1β,2α,3α,19α-Tetrahydroxyurs-12-en-28-oic acid	Triterpene	4055.31	14572.3	5394.09	136706	90639	65657.3	up-regulated
Salicin	Phenolic acids	5992.02	8346.67	8887.11	4946.55	2669.45	3815.23	down-regulated
Syringaresinol-4'-O-glucoside	Lignans	774861	1.2018e+06	910847	608793	397913	416861	down-regulated
D-Pantothenic Acid	Vitamin	584850	633576	584115	344543	267097	282084	down-regulated
Citraconic acid	Organic acids	9	9	9	147787	147862	152411	up-regulated
Luteolin-6,8-di-C-glucoside	Flavones	74158.9	118463	105220	303136	277941	267085	up-regulated
Sideretin (5,7,8-Trihydroxy-6-methoxycoumarin)	Coumarins	27825.3	11229.3	7023.12	201244	129041	185979	up-regulated
Luteolin-7-O-glucoside (Cynaroside)	Flavones	1.02163e+06	1.13921e+06	1.22906e+06	3.95483e+06	4.43911e+06	2.91932e+06	up-regulated
3β-Hydroxytaraxastan-28,20β-olide	Triterpene	8678.5	14442.6	9828.55	6396.91	4018.39	4674.76	down-regulated
Roxburic Acid	Triterpene	5323.19	11280.9	6006.92	130736	93469.3	65575.7	up-regulated
Ferulic acid methyl ester	Phenolic acids	9	9	9	17189.2	9145.78	7423.37	up-regulated
Cytidine	Nucleotides and derivatives	194419	196133	211915	469468	450804	461217	up-regulated
1-O-Feruloylquinic acid	Phenolic acids	938855	1.1977e+06	971038	4.19697e+06	3.66313e+06	3.77572e+06	up-regulated
Cyclo(Pro-Glu)	Amino acids and derivatives	9	9	9	76592.7	57559.4	73678.2	up-regulated
Quercetin-3-O-rhamnoside(Quercitrin)	Flavonols	190593	359596	263464	125162	98075.6	111152	down-regulated
Guanine	Nucleotides and derivatives	226541	312348	241540	48636	59900.8	43250.6	down-regulated
8-Azaguanine	Nucleotides and derivatives	524272	677039	529224	202648	169794	135102	down-regulated
L-Saccharopine	Amino acids and derivatives	557247	528888	530606	287716	181436	191216	down-regulated
Diosmetin-7-O-glucuronide	Flavones	6695.35	2568.42	5693.61	2736.64	2347.69	785.938	down-regulated
N-acetyl-beta-alanine	Amino acids and derivatives	6798.93	4256.77	3718.3	11478.9	13769.5	5789.2	up-regulated
L-Alanyl-L-leucine	Amino acids and derivatives	97702	128099	130776	274574	229669	247709	up-regulated
6-Hydroxykaempferol-7-O-glucoside	Flavonols	2.50871e+06	3.74088e+06	2.51947e+06	1.17442e+06	1.2931e+06	1.21762e+06	down-regulated
3-O-Trans-feruloyl euscaphic acid	Triterpene	16178.9	32355.3	26469.1	114058	57941.9	51291.8	up-regulated
β-Nicotinamide mononucleotide	Nucleotides and derivatives	9	9	9	28152.3	48827	55459.5	up-regulated
5-O-p-Coumaroylquinic acid O-glucoside	Phenolic acids	9	9	9	50396.2	48860.6	46870.9	up-regulated
7,8-Dihydro-Buddlenol B(threo)	Lignans	11950.6	16449.2	14449.8	12318.8	4574.02	2696.17	down-regulated
Dihydromyricetin (Ampelopsin)	Flavanonols	9	9	9	1186.23	2401.79	3591.28	up-regulated
3,4-Digalloylshikimic acid	Phenolic acids	15884.8	21709.9	22243.8	10458.4	4031.08	14238.2	down-regulated
Isoguanine	Nucleotides and derivatives	47540.4	54200.8	56568	9	9	9	down-regulated
Putrescine	Alkaloids	367224	378305	462326	1.187e+06	1.2184e+06	1.45185e+06	up-regulated
6-Hydroxyluteolin 5-glucoside	Flavones	824948	1.22976e+06	1.02172e+06	379606	392603	445017	down-regulated
Elaidic Acid*	Free fatty acids	2.87657e+06	6.05665e+06	3.6285e+06	2.32271e+06	2.32509e+06	1.54957e+06	down-regulated
Petroselinic acid*	Free fatty acids	2.87657e+06	6.05665e+06	3.6285e+06	2.32271e+06	2.32509e+06	1.54957e+06	down-regulated
4-Hydroxycoumarin di-glucoside	Coumarins	28411.7	31340.6	30284.8	126012	84917.6	84937.9	up-regulated
Coniferyl alcohol	Alcohol compounds	2352.13	5610.2	7189.89	58698.4	32043.2	55815.5	up-regulated
Avicularin(Quercetin-3-O-α-L-arabinofuranoside)	Flavonols	137944	161674	211549	51322.7	58390.5	48076.3	down-regulated
Hesperetin-5-O-glucoside	Flavanones	506134	724051	549185	315743	231270	258924	down-regulated
Manninotriose	Saccharides	26126.6	21869.9	21119.6	12438.9	5199.81	13026.5	down-regulated
Pinoresinol	Lignans	4890.2	7963.76	4739.18	27429.2	15580.6	20638	up-regulated
Uridine-5'-diphosphoglucuronic acid	Nucleotides and derivatives	38804.1	39956.2	36908.6	28698.1	9254.95	17580.4	down-regulated
N-Acetylputrescine	Alkaloids	9	15300.1	8175.93	9	9	9	down-regulated
Riboflavin (Vitamin B2)	Vitamin	18624.7	32486.2	10679.4	78394.5	91890.9	64907.9	up-regulated
3-[(1-Carboxyvinyl)oxy]benzoic acid	Phenolic acids	15751	3980.53	3141.14	9	9	9	down-regulated
Stilbostemin B	Stilbene	6670.99	8327.24	10254.9	49154.9	39294.5	40919.6	up-regulated
1-O-Caffeoyl-3-O-p-coumaroylglycerol	Phenolic acids	31180.3	40866.2	32450	18280.4	13490.1	13155.5	down-regulated
Palmitoleic Acid*	Free fatty acids	13086.8	11910.6	9470.67	9	9	9	down-regulated
Syringaldehyde; 4-Hydroxy-3,5-Dimethoxybenzaldehyde	Aldehyde compounds	67856	89027.7	70074.8	55793	24704	32454.7	down-regulated
Syringaresinol	Lignans	4447.18	10237.7	4633.28	3723.24	2396.41	1874.89	down-regulated
3-Ureidopropionic Acid	Amino acids and derivatives	82834.9	106931	95796.2	29945.1	45840.5	33000.1	down-regulated
Dehydrodiconiferyl alcohol-4-O-glucoside	Lignans	25413.6	45640.6	44087.3	27066.3	14757.5	15439.6	down-regulated
2α,3β,19α,23-Tetrahydroxyurs-12-en-28-oic acid	Triterpene	1116.47	2490.88	1492.28	24492.2	15199.2	13529.8	up-regulated
1-O-p-Hydroxycinnamoyl-3-O-caffeoylglycerol	Phenolic acids	28964.1	34937.5	26137	16686.1	14162.6	12086.9	down-regulated
Trigonelline	Pyridine alkaloids	23097.8	61669	28479	78588.5	83812.3	74208.5	up-regulated
9-(Arabinosyl)hypoxanthine	Nucleotides and derivatives	8057.78	11754.6	10075.1	26271.5	14761.3	27324	up-regulated
2-Hydroxyhexadecanoic acid	Free fatty acids	244048	314116	217533	153525	111968	116051	down-regulated
Luteolin-7-O-gentiobioside	Flavones	19167.2	51488.9	32346.4	11982.2	11954.6	4788.78	down-regulated
3,4-Di-O-caffeoylquinic acid methyl ester	Phenolic acids	13956.3	10467.7	15348.5	8988.98	4557.73	5456.73	down-regulated
D-Ribose	Saccharides	3828.82	3804.13	5823.05	15722.5	12705.1	12070.1	up-regulated
Quercetin-3-O-sophoroside (Baimaside)	Flavonols	99826.5	188797	113905	66191.5	59681.5	55328.8	down-regulated
2'-Deoxyguanosine	Nucleotides and derivatives	17896.6	28662.5	30152.8	6830.48	20347.4	3054.87	down-regulated
2ɑ-hydroxyoleanolic acid	Triterpene	3134.55	6068.98	4138.25	2204.57	1847.24	2344.25	down-regulated
1-(2,4,5-Trimethoxyphenyl)-1,2-propanedione	Phenolic acids	9	9	9	1918.98	3831.83	3917.87	up-regulated
Citric Acid	Organic acids	3.37616e+06	3.85262e+06	3.36719e+06	2.25996e+06	1.15896e+06	1.27872e+06	down-regulated
1α,2β,3β,19α-Tetrahydroxyurs-12-en-28-oic acid	Triterpene	2506.39	9228.82	4003.85	90202.4	53127.4	34904.8	up-regulated
Kaempferol-3-O-(6''-malonyl)galactoside*	Flavonols	18223.6	26422.6	36441.4	9	9	9	down-regulated
Sinapyl alcohol	Alcohol compounds	15943	20010.6	10395.6	116135	72958.1	80173.1	up-regulated
γ-Aminobutyric acid	Organic acids	64132	73898.6	60043.8	24466.1	34063.1	18033.3	down-regulated
Quercetin-4'-O-glucoside (Spiraeoside)	Flavonols	797759	1.16426e+06	673931	420676	359528	393233	down-regulated
5-O-Caffeoylshikimic acid	Phenolic acids	1.51264e+06	1.15813e+06	1.41771e+06	591731	516556	692809	down-regulated
Oleanolic acid	Triterpene	288660	1.08096e+06	554064	315441	243197	213317	down-regulated
Procyanidin A2	Proanthocyanidins	9	21927.2	12779.2	9	9	9	down-regulated
Tetahydroxyflavone-7-O-glucuronide	Flavones	10401.4	8759.83	12850	6371.95	3189.03	6307.15	down-regulated
6-Hydroxykaempferol-3,6-O-Diglucoside	Flavonols	100866	193137	116075	45576.5	71385.9	55328.8	down-regulated
Vanillic Acid-4-O-Glucuronide	Phenolic acids	41562.6	58809.8	22525.5	9	9	9	down-regulated
1-O-Caffeoyl-β-D-glucose	Phenolic acids	41562.6	58809.8	22525.5	9	9	9	down-regulated
Luteolin-7,3'-di-O-glucoside	Flavones	28747.2	57475.2	34741.9	14476.6	11851.1	20313.2	down-regulated
2α,3α-Epoxy-5,7,3',4'-tetrahydroxyflavan-(4β-8-catechin)	Proanthocyanidins	9	19055.9	6247.12	9	9	9	down-regulated
Quercetin-3-O-xyloside (Reynoutrin)	Flavonols	125665	151969	228132	95193.8	90817	62205.2	down-regulated
Imidazol-1-yl-acetic acid*	Alkaloids	9	9	9	1.88791e+06	634138	972682	up-regulated
Imidazole-4-Acetic Acid*	Alkaloids	9	9	9	1.88791e+06	634138	972682	up-regulated
Agmatine	Alkaloids	9933.16	8305.47	12678.1	9	9	9	down-regulated
Amoenin	Flavonols	9	9	9	15755.9	119261	27555.9	up-regulated
1-Oleoyl-Sn-Glycerol	Glycerol ester	10661.2	14634.9	13442.2	31115.8	32531.3	28109.8	up-regulated
Methyl 3-(3-hydroxy-4-methoxyphenyl)propanoate	Phenolic acids	13552.5	21726.3	29575.6	177050	101466	97440.1	up-regulated
7S,8S-DiHODE; (9Z,12Z)-(7S,8S)-Dihydroxyoctadeca-9,12-dienoic acid	Free fatty acids	4589.58	5977.28	5124.38	9	9	9	down-regulated
DMelezitose O-rhamnoside	Saccharides	5656.71	6008.32	7423.49	21756.2	11474.6	7366.11	up-regulated
p-Coumaryl alcohol	Alcohol compounds	9	9	9	3820.55	5372.07	1530.58	up-regulated
Mangiferolic acid	Triterpene	306472	1.0849e+06	480909	322590	251849	155542	down-regulated
Chrysoeriol-5-O-glucoside	Flavones	58654.4	55948.1	54761.8	34179	15999.8	30395.3	down-regulated
Isorhamnetin-3-O-arabinoside	Flavonols	27238.9	53754	56061.8	18322.6	19719.3	10582	down-regulated
Epigallocatechin-3-gallate*	Flavanols	57272.7	114296	135094	45563.9	28657.8	19703.6	down-regulated
2-Aminoethylphosphonate	Others	21791.8	28384.7	20585.8	50827.3	49627.5	70201.8	up-regulated
Feruloylcaffeoyltartaric acid	Phenolic acids	2197.43	727.087	2214.98	9	9	9	down-regulated
Suberic Acid	Free fatty acids	26318.5	33807.9	16183.2	9	9	9	down-regulated
Hypoxanthine	Nucleotides and derivatives	9	9	9	15451.4	7551.85	9534.22	up-regulated
Furanofructosyl-α-D-(6-mustard acyl)glucoside	Phenolic acids	9	9	9	1429.86	1392.67	9	up-regulated
Quercetin-3-O-(2''-O-Rhamnosyl)rutinoside	Flavonols	5369.29	6442.29	4269.86	9454.05	15026.3	20391.3	up-regulated
Pyrrole-2-carboxylic acid	Pyrrole alkaloids	9	9	9	22723.3	14623.3	17565.3	up-regulated
Indole-3-acetic acid (IAA)	Plumerane	9	9	9	12748.5	12956.3	12195.6	up-regulated
D-Panose	Saccharides	2594.59	7545.77	3890.59	13836.3	7118.72	10840	up-regulated
3-(2'-Hydroxyl-phenyl)-4-(3H)-quinazolone	Alkaloids	14309.3	25805.7	15058.9	9	9	9	down-regulated
Dambonitol	Saccharides	8636.8	12353.7	13640.4	9	9	9	down-regulated
Fraxidin-8-O-glucoside	Coumarins	9	9	9	16664.6	13144.2	11994.8	up-regulated
Dihydrocharcone-4'-O-glucoside	Chalcones	939171	696754	1.10194e+06	508374	148990	135277	down-regulated
1-O-Caffeoyl-4-O-galloyl-β-D-glucose	Phenolic acids	20401.3	25204.2	38201.7	16288.2	8360.79	6353.73	down-regulated
Phloretin	Chalcones	21259.8	36513.7	21056	19261.3	4393.18	8042.97	down-regulated
Quercetin-3-O-arabinoside	Flavonols	118277	192047	180490	55009.6	35255.2	31250.2	down-regulated
Esculetin-7-O-glucoside	Coumarins	9	9	9	12215.3	12008.1	10207.6	up-regulated
Furanofructosyl-α-D-(3-mustard acyl)glucoside	Phenolic acids	2071.13	4165.11	1387.77	4157.77	9503.07	11750.2	up-regulated
Caffeoylhawthorn acid	Triterpene	7527.27	16605.9	5618.78	4984.21	2218.87	3561.9	down-regulated
Isorhamnetin-3-O-rutinoside-7-O-rhamnoside	Flavonols	4788.78	10782.4	8391.44	2392.16	4777.15	4786.89	down-regulated

## Sheet: Table S7
Supplementary Table 7. Differentially accumulated metabolites from S1 to S2 stage in TBW
Metabolite	Secondary classification	TBWS1-1	TBWS1-2	TBWS1-3	TBWS2-1	TBWS2-2	TBWS2-3	Type
3,4,5-Trimethoxycinnamic acid	Phenolic acids	9	9	9	71164.7	75830.7	54521.4	up-regulated
Methyl sinapate	Phenolic acids	1403.9	1298.5	4161.77	81915	75683.5	82626.5	up-regulated
L-Methionine methyl ester	Amino acids and derivatives	19467.8	22786.5	31592.6	60686.4	56378.5	76406.3	up-regulated
L-Tyrosine methyl ester	Amino acids and derivatives	36579.8	40084.8	30544.3	106950	115806	127530	up-regulated
2'-O-Methyladenosine	Nucleotides and derivatives	71232.3	65753.5	64686.2	26249.3	22148.6	30446	down-regulated
5-O-Feruloylquinic acid	Phenolic acids	320011	312847	353316	1.7286e+06	1.4636e+06	1.96404e+06	up-regulated
2-Hydroxyoleanolic acid	Triterpene	905590	810270	1.16012e+06	3.09403e+06	2.08263e+06	2.74136e+06	up-regulated
Dimethylfraxetin; 6,7,8-Trimethoxycoumarin	Coumarins	9	9	9	88162.5	89278.2	61115.4	up-regulated
2-Propylmalic Acid*	Organic acids	772528	669544	640052	1.46647e+06	1.36431e+06	1.39418e+06	up-regulated
3-Isopropylmalic Acid*	Organic acids	772528	669544	640052	1.46647e+06	1.36431e+06	1.39418e+06	up-regulated
3,4'-Dihydroxyflavone	Flavones	9	9	9	30111.4	40088.9	29277.6	up-regulated
Scoparone	Coumarins	9	9	9	64770.4	52164.1	58203.6	up-regulated
9,16-Dihydroxypalmitic acid	Free fatty acids	27262.8	23032.5	67930.8	153260	56030.7	110064	up-regulated
Sinapic acid	Phenolic acids	30461.8	39192.5	42255.6	251123	205253	268507	up-regulated
3,24-Dihydroxy-17,21-semiacetal-12(13)oleanolic fruit	Triterpene	1.15044e+06	1.00434e+06	1.52437e+06	3.86498e+06	2.66663e+06	3.59756e+06	up-regulated
Maslinic acid	Triterpene	969389	795123	1.30533e+06	3.62805e+06	2.31231e+06	3.13657e+06	up-regulated
NG,NG-Dimethyl-L-arginine	Amino acids and derivatives	158777	144500	89056	43164.6	42811.2	89859.8	down-regulated
Isoceanothic acid	Triterpene	25950	23140.1	30427	67017	70513.9	60562.8	up-regulated
Cyclo(Ala-Gly)	Amino acids and derivatives	315635	417252	448003	173498	205548	183949	down-regulated
2α-Hydroxyursolic acid	Triterpene	931980	795436	1.17609e+06	3.11617e+06	2.06698e+06	2.61945e+06	up-regulated
LysoPE 18:3(2n isomer)	LPE	919747	576565	653818	305622	318692	298461	down-regulated
Corosolic acid	Triterpene	1.11252e+06	862410	1.4629e+06	3.60802e+06	2.8175e+06	3.12363e+06	up-regulated
Mevalonic acid	Organic acids	9	9	9	248599	192293	236081	up-regulated
Kaempferol-3-O-rhamnoside (Afzelin)(Kaempferin)	Flavonols	302940	347471	325856	87657.9	89013.6	98457	down-regulated
Abscisic acid	Sesquiterpenoids	199350	179732	255313	1.32881e+06	1.23612e+06	1.39328e+06	up-regulated
3,4-Dimethoxycinnamic acid	Phenolic acids	9	9	9	7920.47	12818.4	16591.4	up-regulated
L-Asparagine	Amino acids and derivatives	7.93112e+06	6.95732e+06	7.39154e+06	3.65127e+06	4.06582e+06	3.12543e+06	down-regulated
1-O-Eudesmoylquinic acid	Phenolic acids	130427	133195	132864	58986.8	52848	60414.6	down-regulated
Eriodictyol (5,7,3',4'-Tetrahydroxyflavanone)	Flavanones	20873.9	15247.9	19176.3	9	9	9	down-regulated
5,6,7-Trimethoxycoumarin	Coumarins	1608.29	997.92	590.087	84258.2	97255.6	65776.6	up-regulated
Coleonolic acid	Triterpene	207981	153446	196418	449401	323604	406833	up-regulated
3-O-p-Coumaroylshikimic acid	Phenolic acids	308115	279732	341973	77754.3	90571.7	76518.2	down-regulated
4-Methoxyphenylpropionic acid	Phenolic acids	9	9	9	29532.4	9615.2	36336.5	up-regulated
Syringoylcaffeoylquinic acid-D-glucose	Phenolic acids	508252	525945	1.06832e+06	2.10605e+06	3.28526e+06	2.43168e+06	up-regulated
Citroside A	Monoterpenoids	408551	395207	471662	903910	1.09902e+06	1.10706e+06	up-regulated
N-Acetyl-L-Tryptophan	Amino acids and derivatives	33153.2	31739.7	28090.7	242327	252633	288723	up-regulated
1-Linoleoylglycerol*	Glycerol ester	4810.15	3781.42	3280.08	8027.78	9959.91	9460.34	up-regulated
Pomonic acid	Triterpene	200912	158124	197297	431384	319019	402545	up-regulated
Koaburaside	Others	134336	141469	128294	36960.2	62430.3	49268.6	down-regulated
Fortuneanoside A	Phenolic acids	10205.1	10979.1	15690.3	3942.22	1576.72	3133.59	down-regulated
Isochlorogenic acid A	Phenolic acids	47147.1	335630	331494	24032.1	11868.2	13441.7	down-regulated
7,8-Dihydroxy-4-phenylcoumarin	Coumarins	9	9	9	34097.7	32925.8	32246.8	up-regulated
(9Z,11E)-Octadecadienoic acid	Free fatty acids	5067.6	4558.91	5308.74	9	9	9	down-regulated
Phytol	Free fatty acids	62834.7	147880	36829.7	27086.1	10212.3	5915.79	down-regulated
Kaempferol-7-O-rhamnoside	Flavonols	408507	427047	446700	102897	94023.6	128888	down-regulated
2-(3,4-dihydroxyphenyl)ethanediol 1-O-β-D-glucopyranoside	Phenolic acids	150327	138008	112072	49071.6	55863.1	32100.3	down-regulated
Orotic acid (Vitamin B13)	Vitamin	3.74105e+06	3.79453e+06	3.57338e+06	1.27524e+06	1.2684e+06	855431	down-regulated
7-methoxycoumarin	Coumarins	5.19771e+06	4.44624e+06	4.50681e+06	1.08548e+07	9.69709e+06	1.10209e+07	up-regulated
Sinapinaldehyde	Phenolic acids	124143	75317	105351	45013.6	44924.3	52228.8	down-regulated
Kaempferol-3-O-(6''-malonyl)glucoside*	Flavonols	136729	660479	368250	49520.9	14579.6	14949.6	down-regulated
LysoPE 18:3	LPE	657099	514014	568859	277841	290469	286371	down-regulated
Cytarabine	Nucleotides and derivatives	155158	164303	171114	592045	430077	496776	up-regulated
N-Acetyl-5-hydroxytryptamine	Plumerane	59081.9	50716.6	36248.2	218653	218139	252334	up-regulated
1β,2α,3α,19α-Tetrahydroxyurs-12-en-28-oic acid	Triterpene	3221.28	2499.1	2065.96	7009.89	7923.2	6018.67	up-regulated
Syringaresinol-4'-O-glucoside	Lignans	1.11715e+06	809242	1.11184e+06	522154	462959	508547	down-regulated
2-Linoleoylglycerol*	Glycerol ester	3957.14	2620.45	3224.42	6630.02	7535.81	7738.02	up-regulated
Sideretin (5,7,8-Trihydroxy-6-methoxycoumarin)	Coumarins	29660.3	12001	23981.4	172699	148329	129046	up-regulated
Roxburic Acid	Triterpene	2414.86	2856.31	2894.78	5668.8	6534.37	4356.1	up-regulated
Pyridoxal	Vitamin	28492.1	31119.5	20221.3	78493.4	75296.5	80290.3	up-regulated
4-Hydroxy-3-methoxymandelate	Phenolic acids	3250.01	6764.66	6497.64	11796.6	11266.9	10063.9	up-regulated
Ferulic acid methyl ester	Phenolic acids	9	9	9	26993.5	22162.3	26861.5	up-regulated
Chlorogenic acid methyl ester	Phenolic acids	15229.6	14367	8550.11	36964.6	33435.6	47400.1	up-regulated
Nicotinic Acid Methyl Ester(Methyl Nicotinate)	Pyridine alkaloids	16836.5	10597.7	26408.2	45927.2	33047.1	86165.3	up-regulated
Cytidine	Nucleotides and derivatives	196311	280747	231709	541382	518883	549046	up-regulated
1-O-Feruloylquinic acid	Phenolic acids	1.45276e+06	1.42478e+06	1.5853e+06	3.55508e+06	3.16999e+06	3.96152e+06	up-regulated
Quercetin-3-O-rhamnoside(Quercitrin)	Flavonols	455920	568812	370903	232634	162162	247516	down-regulated
Guanine	Nucleotides and derivatives	855897	638281	807641	151652	167151	116359	down-regulated
8-Azaguanine	Nucleotides and derivatives	696717	702506	735932	228290	228199	219480	down-regulated
1-α-Linolenoyl-glycerol*	Glycerol ester	4029.14	4162.82	5084.17	13661.9	11824.1	14866.7	up-regulated
3-O-Trans-feruloyl euscaphic acid	Triterpene	13172.6	14958.1	9350.66	5291.8	5228.03	4817.85	down-regulated
3-Galloylshikimic acid	Phenolic acids	21036.5	17053.9	19372.6	10480.9	4275.97	8057.43	down-regulated
β-Nicotinamide mononucleotide	Nucleotides and derivatives	22890.4	12235.1	7671.22	58211.1	39851.9	45021.9	up-regulated
(6S,7E,9R)-6,9-Dihydroxy-4,7-megastigmadin-3-one-9-O-xylosyl(1-6)glucoside	Ketone compounds	2912.91	1435.79	2851.27	6367.15	9238.57	8611.3	up-regulated
Protocatechualdehyde	Aldehyde compounds	9	9	9	97239.7	112031	84127.4	up-regulated
5-O-p-Coumaroylquinic acid O-glucoside	Phenolic acids	9	9	9	13985.1	11014.8	10168	up-regulated
7,8-Dihydro-Buddlenol B(threo)	Lignans	19748.6	15897.5	20726.9	8843.49	7809.19	4102.13	down-regulated
Isochlorogenic acid C	Phenolic acids	65948.4	418309	339739	37285.4	57581.1	39478.4	down-regulated
Dihydromyricetin (Ampelopsin)	Flavanonols	11807.1	13104.7	4726.08	4786.78	3537.21	3394.52	down-regulated
Isoguanine	Nucleotides and derivatives	167227	147691	178762	55142.4	31879.2	29612.5	down-regulated
2α,3α,19α-Trihydroxyursolic acid	Triterpene	4591.55	4897.54	8723.31	17457.4	9792.83	14928.8	up-regulated
19α-Hydroxyursolic acid	Triterpene	21397.3	15168.7	25524.8	63585.9	43296.2	59282.6	up-regulated
4-Hydroxycoumarin di-glucoside	Coumarins	28548.4	42520.6	33413.6	77080.2	92363.6	91437.5	up-regulated
Coniferyl alcohol	Alcohol compounds	3196.97	3193.71	7218.31	46229.6	67922.1	76007.1	up-regulated
N-p-Coumaroyl-N'-feruloylputrescine	Phenolamine	42163.5	19907.9	37368.1	14519.2	13286.8	16885.3	down-regulated
serratagenic acid(iso-1)	Triterpene	3919.67	4858.09	5980.26	14039.7	10226.3	13854.5	up-regulated
Pinoresinol	Lignans	7977.55	9200.81	8880.8	23112.7	23422.7	28218.8	up-regulated
LysoPE 16:1(2n isomer)	LPE	18587.6	16743.7	17616.2	9	9	9	down-regulated
Riboflavin (Vitamin B2)	Vitamin	24199.3	12795.9	21585	99324.5	76794.9	86641.9	up-regulated
Stilbostemin B	Stilbene	10603.6	7129.5	5047.4	33010.8	33461.4	34607.7	up-regulated
Taxifolin-3-O-rhamnoside (Astilbin)	Flavanonols	11787.2	14115.1	28934.1	11077.2	1553.23	3905.62	down-regulated
Uridine 5'-monophosphate	Nucleotides and derivatives	19095.5	20324.4	19249.3	33249.1	43179.8	48407.1	up-regulated
5-(2-Hydroxyethyl)-2-O-glucosylphenol	Others	153166	120209	133171	60348.5	88862.5	45842.2	down-regulated
2α,3β,19α,23-Tetrahydroxyurs-12-en-28-oic acid	Triterpene	9	9	9	939.842	1071.3	591.888	up-regulated
2-Picolinic acid	Pyridine alkaloids	15852.5	21329.7	14148.2	50359	35138.4	54303.8	up-regulated
Trigonelline	Pyridine alkaloids	11018.7	20473.1	20836.3	61767.5	42790.8	64278.9	up-regulated
3,4,5-Trimethoxybenzoic acid methyl ester	Phenolic acids	9	9	9	8781.52	10217.5	13139.9	up-regulated
9-(Arabinosyl)hypoxanthine	Nucleotides and derivatives	9	9	9	20520.9	9073.95	20809	up-regulated
Kaempferol-3-O-glucuronide	Flavonols	9539.12	340800	258405	4810.2	2404.05	15946.4	down-regulated
2'-Deoxyguanosine	Nucleotides and derivatives	26732.2	18407.7	25577.5	9	9	9	down-regulated
Kaempferol-3-O-(6''-malonyl)galactoside*	Flavonols	154047	615840	367338	28967.4	7296.62	21867.6	down-regulated
Sinapyl alcohol	Alcohol compounds	23357.1	8093.24	16897	91773.2	85864.9	73714.9	up-regulated
Roseoside	Ketone compounds	9	9	9	22864.9	26024.5	34463.5	up-regulated
Procyanidin A2	Proanthocyanidins	9	15973.2	14619.2	9	9	9	down-regulated
Diosmetin-7-O-rutinoside (Diosmin)	Flavones	11061.2	75141.4	38190.2	11308.7	5299.24	5998	down-regulated
Naringenin-6-C-Glucoside	Flavanones	20557.8	14326.2	30063.5	63739.7	31464.8	56524.7	up-regulated
2(3H)-Benzothiazolone	Alkaloids	9593.62	9793.96	5391.15	4424.29	4222.89	3503.85	down-regulated
3-Hydroxyoctadecanoic Acid	Free fatty acids	367327	267566	434538	9	9	9	down-regulated
Tetahydroxyflavone-7-O-glucuronide	Flavones	3987.28	333634	325605	2386.68	9	7216.71	down-regulated
2α,3α-Epoxy-5,7,3',4'-tetrahydroxyflavan-(4β-8-catechin)	Proanthocyanidins	9	9	9	8766.28	9	7078.72	up-regulated
Myricetin-3,7,3'-trimethyl ether	Flavonols	18856.7	13964.5	11733.8	3873.1	5215.89	7027.62	down-regulated
L-γ-Glutamyl-L-leucine	Amino acids and derivatives	47129.7	39284.9	53818.2	93129.2	84246.3	111830	up-regulated
Isochlorogenic acid B	Phenolic acids	36773.4	371089	297454	34766	28381.8	24744.4	down-regulated
Imidazol-1-yl-acetic acid*	Alkaloids	470491	611041	618302	1.27834e+06	982547	1.16279e+06	up-regulated
Imidazole-4-Acetic Acid*	Alkaloids	470491	611041	618302	1.27834e+06	982547	1.16279e+06	up-regulated
Amoenin	Flavonols	9	9	9	32475.9	33476.9	17724.9	up-regulated
Dicaffeoylshikimic acid	Phenolic acids	18183.7	274285	200224	15070.5	9535.24	20321.7	down-regulated
1-Oleoyl-Sn-Glycerol	Glycerol ester	9	9	9	13334.2	12119.8	17424.9	up-regulated
Methyl 3-(3-hydroxy-4-methoxyphenyl)propanoate	Phenolic acids	29658.7	10469.8	19444.9	143057	131225	196835	up-regulated
p-Coumaryl alcohol	Alcohol compounds	9	9	9	4500	3823.06	7690.18	up-regulated
D-Pinitol	Saccharides	49395.7	61055.6	58204.3	27457.3	19086	35177.3	down-regulated
Feruloylcaffeoyltartaric acid	Phenolic acids	9	9	9	3695.45	7287.28	731.414	up-regulated
Syringic acid	Phenolic acids	6446.04	6431.71	4361.86	20286.2	6486.07	12887.8	up-regulated
Furanofructosyl-α-D-(6-mustard acyl)glucoside	Phenolic acids	9	9	9	9	2151.54	1413.73	up-regulated
Pyrrole-2-carboxylic acid	Pyrrole alkaloids	6259.04	9891.74	11874.3	21125.4	18230.2	26124.4	up-regulated
Luteolin-7-O-glucuronide	Flavones	16842.2	519487	460469	7222.22	15643	14353.6	down-regulated
3-Epialphitolic acid	Triterpene	6214.88	14517.3	18567.5	53571.7	20666.2	53530.1	up-regulated
Docosanoic acid (Behenic acid)	Free fatty acids	7.32657e+06	7.50183e+06	6.31988e+06	3.42607e+06	2.6969e+06	3.73396e+06	down-regulated
Planteose	Saccharides	8077.03	5237.83	15007.2	38511.8	10604.7	30334.1	up-regulated
Oxalacetic acid	Organic acids	9	9	9	7226.41	12228.7	9	up-regulated

## Sheet: Table S8
Supplementary Table 8. Differentially accumulated metabolites from S2 to S3 stage in TBY
Metabolite	Secondary classification	TBYS2-1	TBYS2-2	TBYS2-3	TBYS3-1	TBYS3-2	TBYS3-3	Type
3,4,5-Trimethoxycinnamic acid	Phenolic acids	13565.8	9154	9327.73	2.75527e+06	3.47092e+06	3.61161e+06	up-regulated
1-O-Feruloyl-β-D-glucose	Phenolic acids	412602	249400	346036	803989	901699	886663	up-regulated
Methyl sinapate	Phenolic acids	95919.1	76087.4	75807.2	506421	601580	671126	up-regulated
L-Ascorbic acid (Vitamin C)	Vitamin	493169	366372	452611	19702.4	48128.8	28561.9	down-regulated
D-Sphingosine	Sphingolipids	204319	232288	162978	32332.5	37495.9	32176.7	down-regulated
L-Phenylalanine	Amino acids and derivatives	4.79842e+06	5.66814e+06	5.39158e+06	724818	775576	788651	down-regulated
L-Threonine	Amino acids and derivatives	269844	153489	282178	536310	446672	474942	up-regulated
L-Methionine methyl ester	Amino acids and derivatives	47807.2	46376.1	31929.9	9	9	9	down-regulated
Quinic Acid	Organic acids	565948	551857	499262	142469	153079	148778	down-regulated
Salicylic acid-2-O-glucoside	Phenolic acids	1.47561e+06	785313	801813	2.08177e+06	2.60131e+06	2.67693e+06	up-regulated
Homovanilloylquinic acid	Phenolic acids	755955	486743	556609	229428	299558	317334	down-regulated
L-Tyrosine methyl ester	Amino acids and derivatives	78506.6	74832.7	86632	31233	32932.5	41454.4	down-regulated
Eriodictyol-7-O-glucoside	Flavanones	319092	254054	298751	979796	778339	834310	up-regulated
Vanillic acid methyl ester	Phenolic acids	9	9	9	75842.4	89382.1	99320.6	up-regulated
5-O-p-Coumaroylquinic acid*	Phenolic acids	7.25387e+06	5.0046e+06	5.14647e+06	22674645	2.70087e+07	2.41803e+07	up-regulated
Phenylpropionic acid-O-β-D-glucopyranoside	Phenolic acids	151747	87356.1	97890.5	228367	245374	254135	up-regulated
5-O-Feruloylquinic acid	Phenolic acids	2.51997e+06	1.49737e+06	1.62834e+06	3.41336e+07	3.62132e+07	3.74017e+07	up-regulated
4,5,6-Trihydroxy-2-cyclohexen-1-ylideneacetonitrile	Alkaloids	134784	146830	126511	23706.5	16807.4	17655.7	down-regulated
4-Hydroxysphinganine	Sphingolipids	2.5363e+06	2.56371e+06	2.39359e+06	911914	1.14513e+06	848341	down-regulated
6-Methylmercaptopurine	Nucleotides and derivatives	7.1282e+06	7.4697e+06	7.69777e+06	1.03646e+06	1.05513e+06	1.06687e+06	down-regulated
coumarin	Coumarins	5.28784e+07	5.40574e+07	5.10117e+07	13455266	1.51325e+07	1.53264e+07	down-regulated
Dimethylfraxetin; 6,7,8-Trimethoxycoumarin	Coumarins	15760.8	17301.6	18445.7	799597	785503	713559	up-regulated
2-Propylmalic Acid*	Organic acids	1.02899e+06	669103	845004	3.64678e+06	4.57725e+06	4.32514e+06	up-regulated
3-Isopropylmalic Acid*	Organic acids	1.02899e+06	669103	845004	3.64678e+06	4.57725e+06	4.32514e+06	up-regulated
3,4'-Dihydroxyflavone	Flavones	42618.9	31559.3	23345.7	460111	500347	440670	up-regulated
1β,2α,3β,19α-terahydroxyurs-12-en-28-oic acid	Triterpene	66992.1	46337.6	31351.5	3755.71	3687.46	3947.03	down-regulated
4-O-Glucosyl-sinapate	Phenolic acids	966912	490560	623546	5.50626e+06	7.81009e+06	8.87802e+06	up-regulated
Isocitric Acid	Organic acids	1.24432e+07	9.62906e+06	1.00139e+07	2.76382e+06	3.4132e+06	3.1843e+06	down-regulated
Methyl Syringate	Phenolic acids	9	9	9	21173	22555.5	32681.8	up-regulated
Isonicotinic acid	Vitamin	451891	370162	294703	1.02182e+06	1.00154e+06	1.02505e+06	up-regulated
LysoPC 20:4	LPC	1759.75	3138.51	3050.36	20852.4	16438.4	15048.7	up-regulated
L-Tyramine	Alkaloids	4.19741e+06	4.29626e+06	4.10977e+06	1.61448e+06	1.57409e+06	1.57559e+06	down-regulated
Phenylethanolamine	Alkaloids	1.85414e+06	1.82549e+06	1.89225e+06	744721	682818	690698	down-regulated
2-Amino-3-methoxybenzoic acid	Phenolic acids	83352.1	110022	62774.8	9	9	9	down-regulated
9,16-Dihydroxypalmitic acid	Free fatty acids	50660.8	48393.1	48868.2	89788	145164	223683	up-regulated
Sinapic acid	Phenolic acids	349593	223135	267921	608805	672595	709836	up-regulated
1-O-p-Coumaroylquinic acid	Phenolic acids	1.02788e+07	7.40789e+06	7.3443e+06	2.28175e+06	2.51623e+06	2.56712e+06	down-regulated
Cyclo(Ala-Gly)	Amino acids and derivatives	591963	370678	337931	173529	176285	130299	down-regulated
3-Indoleacrylic acid	Plumerane	1.14211e+06	959405	996456	371633	379553	376710	down-regulated
LysoPE 18:3(2n isomer)	LPE	324474	424554	299276	103619	85973	85443.2	down-regulated
Gallocatechin 3-O-gallate*	Flavanols	59590.6	31462	39144	20358.2	7862.36	16213.1	down-regulated
L-Lysine	Amino acids and derivatives	301728	283558	278676	1.13111e+06	1.19051e+06	1.18331e+06	up-regulated
3-Hydroxy-3-methylpentane-1,5-dioic acid	Amino acids and derivatives	8.83018e+06	7.51708e+06	7.51878e+06	1.50557e+07	1.84637e+07	1.72102e+07	up-regulated
N-Benzylmethylene isomethylamine	Alkaloids	2.4027e+06	2.52468e+06	2.42627e+06	384027	374034	369028	down-regulated
3-amino-2-naphthoic acid	Alkaloids	1.06688e+06	989986	825181	354649	406562	381686	down-regulated
4-Hydroxybenzoic acid	Phenolic acids	80956.3	41529.8	49986.1	255947	306202	335953	up-regulated
2α,3α,19α,23-tetrahydroxy-12-ursen-28-oic acid	Triterpene	3.89809e+06	2.09911e+06	1.83847e+06	219612	245318	243522	down-regulated
3,4-Dimethoxycinnamic acid	Phenolic acids	11480.9	7756.73	7164.68	60962	61296.1	59747.9	up-regulated
Menatetrenone (Vitamin K2)	Vitamin	705729	528901	500828	255930	258479	270828	down-regulated
(S)-2-Phenyloxirane	Others	3.93075e+06	3.95083e+06	3.76499e+06	1.6607e+06	1.612e+06	1.53265e+06	down-regulated
Methyldopa	Amino acids and derivatives	82182.3	35225.7	73817.4	9	9	9	down-regulated
S-Methyl-L-cysteine	Amino acids and derivatives	217429	178054	173222	105289	98724.9	76776.5	down-regulated
Sanguisorbigenin	Triterpene	9	9	9	13794.7	13336.7	25959.6	up-regulated
5,6,7-Trimethoxycoumarin	Coumarins	21852.7	18754.3	17088.5	822160	864909	760478	up-regulated
3-O-p-Coumaroylshikimic acid	Phenolic acids	115591	130439	165012	4731.44	5504.96	7105.06	down-regulated
4-Methoxyphenylpropionic acid	Phenolic acids	19246.8	30604.3	11075.2	302213	334386	297420	up-regulated
Oleamide (9-Octadecenamide)	Free fatty acids	46834.9	51254.6	42026.3	24594.6	18434.8	19274.3	down-regulated
N-benzoyl-2-aminoethyl-β-D-glucopyranoside	Alkaloids	44855.5	45347.4	40200.5	21446.5	16717.8	17020.4	down-regulated
Catechin-catechin-catechin	Flavanols	2.77186e+06	3.00006e+06	2.57382e+06	1.13674e+06	1.11997e+06	1.19872e+06	down-regulated
α-Linolenic Acid	Free fatty acids	3.88786e+06	2.95417e+06	2.80983e+06	5.7701e+06	8.79153e+06	7.80976e+06	up-regulated
Methyl 3-aminopropanoate	Amino acids and derivatives	56936.9	62494.6	40172.7	115725	110753	105823	up-regulated
2-(4-Aminobutanamido)-3-(1-methyl-1H-imidazol-5-yl)propanoic acid	Organic acids	19825.2	26937.1	15516.9	9	9	9	down-regulated
Ferulic acid*	Phenolic acids	75148.2	61354.5	54183.8	223025	311124	287541	up-regulated
Syringoylcaffeoylquinic acid-D-glucose	Phenolic acids	2.89375e+06	1.58747e+06	2.69244e+06	4.27517e+06	6.00984e+06	5.73379e+06	up-regulated
Caffeic acid	Phenolic acids	650642	530314	554946	243324	282793	250881	down-regulated
Citroside A	Monoterpenoids	1.47712e+06	1.10577e+06	1.01008e+06	4.19119e+06	2.75635e+06	3.59335e+06	up-regulated
Syringaresinol-4'-O-(6''-acetyl)glucoside	Lignans	134373	82712.8	92504.4	321076	546907	502098	up-regulated
N-(2-Hydroxy-4-methoxyphenyl)acetamide	Alkaloids	4.37268e+06	3.85217e+06	3.65432e+06	1.46447e+06	1.9295e+06	1.81183e+06	down-regulated
N-Acetyl-L-Tryptophan	Amino acids and derivatives	112730	79339.7	138841	323686	355420	349475	up-regulated
LysoPC 20:2	LPC	19632	16197.7	20256.6	6529.24	6991.89	6475.03	down-regulated
1-Linoleoylglycerol*	Glycerol ester	8264.38	7529.96	7098.59	42442.7	43669.6	38503.6	up-regulated
LysoPC 20:5	LPC	4260.11	4020.64	5291.13	61684.6	54492.5	50071.7	up-regulated
Methyl caffeate	Phenolic acids	124788	87084.6	91985.6	166819	207553	244651	up-regulated
S-(Methyl)glutathione	Amino acids and derivatives	394020	420407	393941	70355.6	54785.5	59424.7	down-regulated
L-Tyrosine	Amino acids and derivatives	4.37266e+06	4.2258e+06	4.14116e+06	1.97692e+06	2.14209e+06	2.10147e+06	down-regulated
Caffeoylspermidine	Phenolamine	23298.2	21692.9	12693.9	9	9	9	down-regulated
Fortuneanoside A	Phenolic acids	740156	358307	300161	9459.15	13362.5	21122.7	down-regulated
N-benzylformamide	Alkaloids	187243	165546	146959	80012.4	80534.6	76956	down-regulated
Isochlorogenic acid A	Phenolic acids	34977	27387.7	15953.2	12715.2	11168.2	7149.18	down-regulated
Procyanidin C1	Proanthocyanidins	2.42788e+06	2.43092e+06	2.0296e+06	1.07665e+06	1.0508e+06	1.21694e+06	down-regulated
7,8-Dihydroxy-4-phenylcoumarin	Coumarins	37504.6	32280.1	28160.8	486198	516438	460377	up-regulated
L-Glutamine	Amino acids and derivatives	242135	213408	196992	927518	930568	860924	up-regulated
Rhododendrol	Alcohol compounds	449165	552232	479266	239812	204540	279575	down-regulated
Vanillin; 4-Hydroxy-3-Methoxybenzaldehyde	Aldehyde compounds	91891.4	56589.8	67549.4	469394	448631	452308	up-regulated
Orotic acid (Vitamin B13)	Vitamin	133572	211009	159914	34284.7	70842.8	38917.7	down-regulated
1-O-p-Coumaroyl-β-D-glucose*	Phenolic acids	155931	99620.5	97718.5	223152	273741	262776	up-regulated
p-Coumaric acid-4-O-glucoside*	Phenolic acids	155931	99620.5	97718.5	223152	273741	262776	up-regulated
7-methoxycoumarin	Coumarins	1.18597e+07	1.11619e+07	9.44028e+06	4.61875e+07	4.0537e+07	3.98818e+07	up-regulated
Nicotinic acid (Vitamin B3)	Vitamin	520830	391347	333948	1.02291e+06	1.10383e+06	1.08603e+06	up-regulated
Kaempferol-3-O-(6''-malonyl)glucoside*	Flavonols	4558.64	6702.83	9113.64	9	9	9	down-regulated
1-O-Sinapoyl-β-D-glucose	Phenolic acids	49501.7	21206.7	28981	579539	641026	725428	up-regulated
LysoPE 18:3	LPE	274497	296459	260948	86081.6	78815	59496.1	down-regulated
Apigenin-7-O-rutinoside (Isorhoifolin)	Flavones	490744	480065	433581	180329	197421	212450	down-regulated
2α,3α-epoxy-5,7,3′,4′-tetrahydroxyflavan-(4b→8)-epicatechin	Proanthocyanidins	89235	151215	112284	2.07655e+06	2.24208e+06	2.27253e+06	up-regulated
N-Acetyl-5-hydroxytryptamine	Plumerane	104851	105491	133299	51070.6	24161.9	42761.2	down-regulated
1β,2α,3α,19α-Tetrahydroxyurs-12-en-28-oic acid	Triterpene	136706	90639	65657.3	8895.81	9884.57	10827.2	down-regulated
Salicin	Phenolic acids	4946.55	2669.45	3815.23	6792.79	8697.72	9858.94	up-regulated
Dihydromyricetin-3-O-glucoside	Flavanonols	20296.8	9159.8	13329.3	9	9	9	down-regulated
Syringaresinol-4'-O-glucoside	Lignans	608793	397913	416861	1.8841e+06	2.43559e+06	2.15954e+06	up-regulated
1-Methoxy-indole-3-acetamide	Plumerane	4.43608e+06	4.15983e+06	4.73606e+06	1.78102e+06	1.60496e+06	1.64627e+06	down-regulated
5'-Methoxyisolariciresinol-9'-O-xyloside	Lignans	20405.7	15783.9	17140.1	50979.3	73523.4	56590.9	up-regulated
Isoferulic Acid*	Phenolic acids	70580.8	50217.4	56426.3	219181	280461	286039	up-regulated
γ-Glutamyltyrosine	Amino acids and derivatives	16834.7	19613	17052.4	3745.8	12555.3	5835.03	down-regulated
2-Linoleoylglycerol*	Glycerol ester	7148.97	7471.14	6198.2	41363.5	44833.7	41731.4	up-regulated
Citraconic acid	Organic acids	147787	147862	152411	9	9	9	down-regulated
Luteolin-6,8-di-C-glucoside	Flavones	303136	277941	267085	9	9	9	down-regulated
Sideretin (5,7,8-Trihydroxy-6-methoxycoumarin)	Coumarins	201244	129041	185979	316169	397481	491550	up-regulated
Laurocapram	Alkaloids	284390	297274	270847	131242	110728	128206	down-regulated
Salicylamide	Alkaloids	72769.4	71171.5	83662.9	19849.4	33028.4	33363.7	down-regulated
Arecatannin C1	Proanthocyanidins	1.01028e+06	928391	1.11824e+06	515828	519141	408326	down-regulated
Luteolin-7-O-glucoside (Cynaroside)	Flavones	3.95483e+06	4.43911e+06	2.91932e+06	8.90704e+06	8.95867e+06	9.55492e+06	up-regulated
2'-Deoxyinosine-5'-monophosphate	Nucleotides and derivatives	780752	686912	640878	5.34531e+06	4.6149e+06	5.63951e+06	up-regulated
2,4,2',4'-tetrahydroxy-3'-prenylchalcone	Chalcones	12329.7	14368.7	8886.79	79641.2	70874.5	80397.2	up-regulated
Roxburic Acid	Triterpene	130736	93469.3	65575.7	7912.55	11427.5	7955.97	down-regulated
Cinchonain Ic	Flavanols	4.80376e+06	3.40652e+06	4.58207e+06	1.45285e+06	1.72007e+06	1.60097e+06	down-regulated
5-Hydroxy-1-tetralone	Ketone compounds	66951.5	53481.1	71346.4	9	9	9	down-regulated
Procyanidin B4	Proanthocyanidins	1.22394e+06	738008	812618	371583	441694	531839	down-regulated
Pyridoxal	Vitamin	94857.1	73891.5	56529.2	162892	162504	153066	up-regulated
Ferulic acid methyl ester	Phenolic acids	17189.2	9145.78	7423.37	91926.5	112130	111995	up-regulated
Chlorogenic acid methyl ester	Phenolic acids	28752.1	47419.1	34756	284071	355088	302871	up-regulated
Nicotinic Acid Methyl Ester(Methyl Nicotinate)	Pyridine alkaloids	29494.6	29507.1	20013.7	223192	187627	201272	up-regulated
Epicatechin	Flavanols	1.80049e+07	1.94213e+07	1.87312e+07	7.29336e+06	7.89829e+06	9.52361e+06	down-regulated
LysoPC 18:3	LPC	352461	418531	388666	119087	133806	153098	down-regulated
(7Z)-Hexadecenoic acid*	Free fatty acids	4860.16	4200.47	2422.55	7078.15	14063.6	8445.09	up-regulated
1-O-Feruloylquinic acid	Phenolic acids	4.19697e+06	3.66313e+06	3.77572e+06	1.71956e+07	1.60874e+07	1.73291e+07	up-regulated
3-O-p-Coumaroylquinic acid*	Phenolic acids	8.53084e+06	5.39346e+06	5.59601e+06	2.56658e+07	3.19063e+07	3.2162e+07	up-regulated
2-Isopropylmalic Acid	Organic acids	873408	616231	706310	3.32842e+06	4.08631e+06	3.72724e+06	up-regulated
Dicaffeoylquinic acid-O-glucoside	Phenolic acids	36632.5	10303.8	28099.4	9	9	9	down-regulated
Daminozide	Alkaloids	220818	205303	210597	13618.4	33072.9	13026.4	down-regulated
8-Azaguanine	Nucleotides and derivatives	202648	169794	135102	30715.2	50117.9	47840.7	down-regulated
L-Saccharopine	Amino acids and derivatives	287716	181436	191216	21067.2	27027.5	30316.8	down-regulated
1-α-Linolenoyl-glycerol*	Glycerol ester	11437.9	9335.25	6664.9	26353.1	34666.6	32207.3	up-regulated
L-Arginine	Amino acids and derivatives	1.31675e+06	1.29171e+06	1.17593e+06	9	9	9	down-regulated
Diosmetin-7-O-glucuronide	Flavones	2736.64	2347.69	785.938	9	9	9	down-regulated
L-Alanyl-L-leucine	Amino acids and derivatives	274574	229669	247709	51722.8	43920.4	57275.9	down-regulated
Glucosyringic Acid	Phenolic acids	755030	472087	473613	1.22522e+06	1.71617e+06	1.51242e+06	up-regulated
D-Arabinono-1,4-lactone	Saccharides	551735	433974	409939	979930	1.13022e+06	1.04697e+06	up-regulated
3-O-Trans-feruloyl euscaphic acid	Triterpene	114058	57941.9	51291.8	10306.3	5072.28	4880.62	down-regulated
3-Galloylshikimic acid	Phenolic acids	11883.5	8917.43	8391.31	9	9	9	down-regulated
Arecatannin B1	Proanthocyanidins	239938	280881	245692	65528.9	68797.1	77811.3	down-regulated
Kaempferol-3,7-O-dirhamnoside (Kaempferitrin)	Flavonols	1.15388e+06	1.02566e+06	1.10496e+06	505142	498890	458595	down-regulated
Rugosic acid A	Sesquiterpenoids	13745.3	8571.71	8528.84	555498	696707	667841	up-regulated
(6S,7E,9R)-6,9-Dihydroxy-4,7-megastigmadin-3-one-9-O-xylosyl(1-6)glucoside	Ketone compounds	4295.72	3520.31	10922.9	36019.6	30557.9	18553.9	up-regulated
Protocatechualdehyde	Aldehyde compounds	72826.3	64759.1	62175.5	214489	319324	281161	up-regulated
Scopoletin (7-Hydroxy-6-methoxycoumarin)	Coumarins	84196.5	79353.3	53628.2	131713	168332	136619	up-regulated
5-O-p-Coumaroylquinic acid O-glucoside	Phenolic acids	50396.2	48860.6	46870.9	109401	127738	127308	up-regulated
Sorbitol-6-phosphate	Saccharides	163420	85527.9	135747	300755	398500	374816	up-regulated
Methoxyindoleacetic acid	Plumerane	38468.6	30657.5	44903.7	9309.04	12021.8	11962.3	down-regulated
LysoPC 18:3(2n isomer)	LPC	270988	306906	273602	127543	108980	106643	down-regulated
Isochlorogenic acid C	Phenolic acids	31774.2	44356.2	48114.9	107101	118798	127165	up-regulated
Dihydromyricetin (Ampelopsin)	Flavanonols	1186.23	2401.79	3591.28	52928.2	32661.3	35834.6	up-regulated
Procyanidin B1	Proanthocyanidins	724198	452602	445911	197988	273099	273385	down-regulated
Catechin-(7,8-bc)-4β-(3,4-dihydroxyphenyl)-dihydro-2-(3H)-one	Flavanols	3.31727e+06	2.4654e+06	2.49155e+06	1.08053e+06	1.23399e+06	1.23023e+06	down-regulated
Spermidine	Alkaloids	1.02689e+06	932325	1.45899e+06	247779	100206	76575.2	down-regulated
N-Acetyl-L-glutamic acid	Amino acids and derivatives	63734.3	36818.1	32175.3	87628.4	125988	108971	up-regulated
Isoguanine	Nucleotides and derivatives	9	9	9	11116.2	11251.6	24793.9	up-regulated
Methyl 4-hydroxybenzoate	Phenolic acids	21579.4	11323.1	3978.18	52882.4	40423.1	50168.5	up-regulated
S-(5'-Adenosyl)-L-methionine	Amino acids and derivatives	786919	1.45079e+06	1.40002e+06	9	9	9	down-regulated
N6-Acetyl-L-lysine	Amino acids and derivatives	32972.1	26767.8	46868.7	77423.1	87166	74227.8	up-regulated
Syringic acid 4-O-rhamnoside	Phenolic acids	250811	153875	165015	437406	511932	470838	up-regulated
p-Hydroxyphenyl 6-O-(E)-caffeoyl-β-D-glucopyranoside*	Phenolic acids	4.65979e+06	3.62258e+06	4.0781e+06	1.30649e+06	1.64682e+06	1.28374e+06	down-regulated
p-Hydroxyphenyl 6-O-(E)-caffeoyl-β-D-allopyranoside*	Phenolic acids	4.65979e+06	3.62258e+06	4.0781e+06	1.30649e+06	1.64682e+06	1.28374e+06	down-regulated
LysoPC 20:2(2n isomer)	LPC	19393.3	19830.7	18902.5	7018.81	6926.2	6618.2	down-regulated
Adenosine 5'-monophosphate	Nucleotides and derivatives	434503	439351	393908	1.38452e+06	1.25707e+06	1.55061e+06	up-regulated
Putrescine	Alkaloids	1.187e+06	1.2184e+06	1.45185e+06	139814	161414	123280	down-regulated
Apigenin-6-C-(2''-glucuronyl)xyloside	Flavones	180188	236320	210019	96680.7	79971.7	84745.7	down-regulated
2'-Deoxycytidine	Nucleotides and derivatives	144200	109814	112098	29548.1	24115	73734.2	down-regulated
4-Hydroxycoumarin di-glucoside	Coumarins	126012	84917.6	84937.9	306736	370995	374278	up-regulated
Coniferyl alcohol	Alcohol compounds	58698.4	32043.2	55815.5	708391	874298	644412	up-regulated
2,3,4,5-Trihydroxybutyl 6-O-(E)-caffeoyl-β-D-glucopyranoside	Phenolic acids	17005.5	8484.81	11389.3	34200.9	39546.5	34977.6	up-regulated
serratagenic acid(iso-1)	Triterpene	11050.4	10655.8	8974.76	43779.2	45118.5	59103	up-regulated
Pinoresinol	Lignans	27429.2	15580.6	20638	35315	43360.2	49328.4	up-regulated
N-Acetylputrescine	Alkaloids	9	9	9	47763.3	47334.5	41684.8	up-regulated
6-O-Acetylarbutin	Others	9	9	9	26823.3	22016.4	19217.7	up-regulated
3-[(1-Carboxyvinyl)oxy]benzoic acid	Phenolic acids	9	9	9	10429.2	7972.28	11877.3	up-regulated
1-Methylhistidine	Amino acids and derivatives	60866.8	87427	63652.3	9	9	9	down-regulated
Benzamide	Alkaloids	142012	158206	143459	56946.1	56620.1	56276.3	down-regulated
Palmitoleic Acid*	Free fatty acids	9	9	9	10742.2	12698.1	8162.5	up-regulated
5-(2-Hydroxyethyl)-2-O-glucosylphenol	Others	65850.8	39447.4	61848.8	127448	168698	140531	up-regulated
Epicatechin-3-(3''-O-methyl)gallate	Flavanols	126811	59800.2	107231	33571.5	28600.7	22958.7	down-regulated
Syringaldehyde; 4-Hydroxy-3,5-Dimethoxybenzaldehyde	Aldehyde compounds	55793	24704	32454.7	81476.2	112114	95643.3	up-regulated
Uracil	Nucleotides and derivatives	20500.1	12140.4	22447.1	5027.35	9198.9	8035.1	down-regulated
Syringaresinol	Lignans	3723.24	2396.41	1874.89	10603.3	12575.5	7044.58	up-regulated
Succinic semialdehyde	Organic acids	38496.7	26898.7	20166.7	75767.7	63547.7	74358.2	up-regulated
LysoPC 17:1	LPC	12585.7	13934.7	10180.8	9	9	9	down-regulated
2α,3β,19α,23-Tetrahydroxyurs-12-en-28-oic acid	Triterpene	24492.2	15199.2	13529.8	1187.91	2340.99	1644.69	down-regulated
2-Picolinic acid	Pyridine alkaloids	59194.3	46178.4	40371.9	183680	260449	194571	up-regulated
2-Deoxyribose-1-phosphate	Nucleotides and derivatives	239574	142740	157705	72371.3	87107.9	87396.7	down-regulated
1-O-p-Hydroxycinnamoyl-3-O-caffeoylglycerol	Phenolic acids	16686.1	14162.6	12086.9	5061.96	7349.88	7780.89	down-regulated
Trigonelline	Pyridine alkaloids	78588.5	83812.3	74208.5	332904	251223	263359	up-regulated
3,4,5-Trimethoxybenzoic acid methyl ester	Phenolic acids	9	9	9	10846.4	11440	17641.8	up-regulated
9-(Arabinosyl)hypoxanthine	Nucleotides and derivatives	26271.5	14761.3	27324	8025.39	12936.3	11807.7	down-regulated
Isovanillin	Aldehyde compounds	42998.8	42148.7	45404.4	106365	141991	126803	up-regulated
Luteolin-7-O-gentiobioside	Flavones	11982.2	11954.6	4788.78	19087.2	22754.9	58684.7	up-regulated
Luteolin-8-C-arabinoside	Flavones	18528.2	23638.7	18496.7	64939	66891.2	69066.4	up-regulated
3,4-Di-O-caffeoylquinic acid methyl ester	Phenolic acids	8988.98	4557.73	5456.73	9	9	9	down-regulated
4,6-dimethoxy-2-methoxyphenyl-1-O-beta-D-glucopyranoside	Others	32188.3	27052.9	24367.3	11952	12194.7	4552.19	down-regulated
Isorhamnetin-3-O-glucoside-7-O-rhamnoside*	Flavonols	33951.3	30688.2	38828.5	11066.5	11816.9	20790.7	down-regulated
8,8'-Methylenebiscatechin	Flavanols	15028.7	16188.7	17815.5	9	9	9	down-regulated
Galloylisorhamnetin	Flavonols	459252	531287	632047	278015	183237	239173	down-regulated
2'-Deoxyguanosine	Nucleotides and derivatives	6830.48	20347.4	3054.87	24692.4	77650	33904.6	up-regulated
2ɑ-hydroxyoleanolic acid	Triterpene	2204.57	1847.24	2344.25	3626.91	3744.62	6730.76	up-regulated
1-(2,4,5-Trimethoxyphenyl)-1,2-propanedione	Phenolic acids	1918.98	3831.83	3917.87	66036.8	89004.8	98239.8	up-regulated
1α,2β,3β,19α-Tetrahydroxyurs-12-en-28-oic acid	Triterpene	90202.4	53127.4	34904.8	5434.05	7201.6	5972.95	down-regulated
Esculentoside E	Triterpene Saponin	82708.6	53660.4	66546.8	17268.3	16677.3	26015.4	down-regulated
Procyanidin C2	Proanthocyanidins	334869	357855	327819	140696	179964	168557	down-regulated
LysoPE 17:1	LPE	9971.61	6671.41	9711.86	1570.14	3180.35	3795.52	down-regulated
Sinapyl alcohol	Alcohol compounds	116135	72958.1	80173.1	4008.2	812.738	16199.9	down-regulated
N-Propionylglycine	Amino acids and derivatives	28299.4	25809.8	31093.7	9	9	9	down-regulated
L-Valyl-L-Phenylalanine	Amino acids and derivatives	18238.6	27742.8	18998.3	10383.6	3682.94	8992.49	down-regulated
Roseoside	Ketone compounds	30253.3	31057.2	18152.2	437091	555113	711610	up-regulated
Sedoheptulose	Saccharides	181662	95482.5	155351	297525	368439	365017	up-regulated
Glutathione reduced form	Amino acids and derivatives	241961	162981	161913	9	9	9	down-regulated
3-Methoxybenzoic acid	Phenolic acids	43811.3	43668.7	39282.1	14532	20690.5	16016.3	down-regulated
LysoPE 15:1	LPE	13623.9	12812.7	9218.66	4347.85	4074.52	3571.14	down-regulated
2'-Deoxycytidine-5'-monophosphate	Nucleotides and derivatives	7689.12	2419.73	4363.52	959.078	1845.45	963.883	down-regulated
Scopoletin-7-O-glucoside (Scopolin)	Coumarins	57757.4	83617.4	80799.9	16723.3	22428.5	22415.4	down-regulated
Procyanidin A2	Proanthocyanidins	9	9	9	177642	317994	294247	up-regulated
O-MethylNaringenin-8-C-arabinoside	Flavanones	66822.2	55491.2	40068.9	142742	171849	146880	up-regulated
Sieboldin	Chalcones	46252.5	35532.2	42556.6	13586.2	25571.2	16113.2	down-regulated
5-Acetylsalicylic acid	Phenolic acids	519820	315577	507748	135934	152601	112837	down-regulated
Demethyl coniferin	Alcohol compounds	60657.7	31115	38900.4	92502.3	116552	124415	up-regulated
Epigallocatechin	Flavanols	240369	214131	208992	110761	107502	101877	down-regulated
Inosine 5'-monophosphate	Nucleotides and derivatives	40292.6	29826	25140.1	104419	102017	105580	up-regulated
3-Oxo-α-ionol-β-D-glucoside	Sesquiterpenoids	152104	164779	161393	350305	351590	370645	up-regulated
Tetahydroxyflavone-7-O-glucuronide	Flavones	6371.95	3189.03	6307.15	9	9	9	down-regulated
Pinoresinol-4,4'-O-di-O-glucoside	Lignans	35344.6	21129.4	30322	143147	138284	171342	up-regulated
S-Allyl-L-cysteine	Amino acids and derivatives	78537.8	62054.5	57815.3	18011.7	30937	13142.4	down-regulated
Glycyl-tryptophan	Amino acids and derivatives	33328.5	28292	29126.9	5834.19	7300.23	5058.61	down-regulated
Vanillic Acid-4-O-Glucuronide	Phenolic acids	9	9	9	82774.5	118200	64329.8	up-regulated
1-O-Caffeoyl-β-D-glucose	Phenolic acids	9	9	9	82774.5	118200	64329.8	up-regulated
Luteolin-7,3'-di-O-glucoside	Flavones	14476.6	11851.1	20313.2	23766.9	32256.6	44275.3	up-regulated
2α,3α-Epoxy-5,7,3',4'-tetrahydroxyflavan-(4β-8-catechin)	Proanthocyanidins	9	9	9	53182	67112.2	65607.1	up-regulated
Quinic acid O-di-glucuronic acid	Organic acids	19639.3	12064.3	16919	9	9	9	down-regulated
Apiferol	Flavanols	35932.7	23862.8	10083.9	5927.08	5193.46	9212.02	down-regulated
2-Oxoadipic acid	Organic acids	9	9	9	27820.9	23603	33071	up-regulated
D-Cellobiose	Saccharides	39615	18237.5	23267.5	47788.8	59082.8	91564.2	up-regulated
Agmatine	Alkaloids	9	9	9	53493.9	51275.7	66829.2	up-regulated
Amoenin	Flavonols	15755.9	119261	27555.9	184107	143668	162364	up-regulated
4-Methyl-5-thiazoleethanol	Others	58154.5	32421.4	42274.8	12497.9	8677.34	17686.4	down-regulated
2-Feruloyl-sn-glycerol*	Phenolic acids	68240	58486.1	71389.3	33267.3	30799.1	25391.6	down-regulated
LysoPE 17:1(2n isomer)	LPE	6976.94	9217.62	8219.29	3871.99	4502.37	3431.51	down-regulated
LysoPC 20:3	LPC	9544.43	9254.25	7359.5	9	9	9	down-regulated
Daphnetin	Coumarins	83441.8	102992	87699.9	30171	37635	45775.2	down-regulated
Methyl 3-(3-hydroxy-4-methoxyphenyl)propanoate	Phenolic acids	177050	101466	97440.1	7970.46	11949.8	8824.97	down-regulated
3-Dehydroshikimic acid	Organic acids	37189.7	22658.7	22943.2	13055.1	12467.1	13745.5	down-regulated
7S,8S-DiHODE; (9Z,12Z)-(7S,8S)-Dihydroxyoctadeca-9,12-dienoic acid	Free fatty acids	9	9	9	3971.15	3611.77	5409.18	up-regulated
DMelezitose O-rhamnoside	Saccharides	21756.2	11474.6	7366.11	69001	93806.9	83619.4	up-regulated
6-Hydroxykaempferol-7,6-O-Diglucoside	Flavonols	47193.6	42656.1	46311.6	25413.6	23611.6	16115.4	down-regulated
p-Coumaryl alcohol	Alcohol compounds	3820.55	5372.07	1530.58	58700.9	69187.3	79047.3	up-regulated
γ-Glu-Cys	Amino acids and derivatives	14699.6	5009.39	4844.5	9	9	9	down-regulated
Hesperetin-7-O-(6''-malonyl)glucoside	Flavanones	117788	75528.2	65193.2	301515	298268	355689	up-regulated
Isofraxidin-7-O-glucoside	Coumarins	17590.1	16338.6	9083.63	62091.5	70766.3	76755.7	up-regulated
Epigallocatechin-3-gallate*	Flavanols	45563.9	28657.8	19703.6	11258.1	6852.74	15433.6	down-regulated
Gambiriin A1	Flavanonols	19099.2	13135.7	23802.9	9	9	9	down-regulated
Feruloylcaffeoyltartaric acid	Phenolic acids	9	9	9	16570.1	12286.8	6585.64	up-regulated
Suberic Acid	Free fatty acids	9	9	9	17648.8	13764.7	32835.1	up-regulated
Isorhamnetin-3-O-gallate	Flavonols	362418	415329	631027	214075	156940	172884	down-regulated
Furanofructosyl-α-D-(6-mustard acyl)glucoside	Phenolic acids	1429.86	1392.67	9	82568.6	100892	120903	up-regulated
ellagicacid	Phenolic acids	51514.6	20715.8	43452.6	16846.8	22474.5	16146.5	down-regulated
Pyrrole-2-carboxylic acid	Pyrrole alkaloids	22723.3	14623.3	17565.3	9	9	9	down-regulated
5-L-Glutamyl-L-amino acid	Amino acids and derivatives	14351.6	8741.91	6775.4	16012.1	26395.5	17411.3	up-regulated
D-Panose	Saccharides	13836.3	7118.72	10840	36589	46985.2	26141.3	up-regulated
3-(2'-Hydroxyl-phenyl)-4-(3H)-quinazolone	Alkaloids	9	9	9	9708.93	18639.4	15739.8	up-regulated
Apigenin-6,8-di-C-glucoside-4'-O-glucoside	Flavones	21434	12423.7	17348.1	6586.6	5079.08	4340.84	down-regulated
D-Melezitose	Saccharides	5740.05	11712.8	8524.16	64268	63714.6	14258.6	up-regulated
Dambonitol	Saccharides	9	9	9	17516.1	36051.8	25128.5	up-regulated
Fraxidin-8-O-glucoside	Coumarins	16664.6	13144.2	11994.8	77142.2	98135.1	80503.5	up-regulated
6-Hydroxykaempferol-6,7-O-Diglucoside	Flavonols	37211.1	26321.1	29967.6	13616.1	10899.6	12554.6	down-regulated
LysoPE 20:3	LPE	3290.24	3961.66	2509.01	9	9	9	down-regulated
Furanofructosyl-α-D-(3-mustard acyl)glucoside	Phenolic acids	4157.77	9503.07	11750.2	64906.3	52801.8	68822.2	up-regulated
N-Methyl-4-aminobutyric acid	Organic acids	25732	16873.2	18737.2	5871.71	7031.26	11416.6	down-regulated
L-Cysteine	Amino acids and derivatives	10368.1	12952.1	15542.1	26981.1	47906.8	23703	up-regulated
Oxalacetic acid	Organic acids	18394.3	7232.41	7442.96	9	9	9	down-regulated

## Sheet: Table S9
Supplementary Table 9. Differentially accumulated metabolites from S2 to S3 stage in TBW
Metabolite	Secondary classification	TBWS2-1	TBWS2-2	TBWS2-3	TBWS3-1	TBWS3-2	TBWS3-3	Type
Vitexin-2''-O-glucoside	Flavones	20918.2	24248.7	19660.6	8994.78	10105.3	8291.94	down-regulated
3,4,5-Trimethoxycinnamic acid	Phenolic acids	71164.7	75830.7	54521.4	1.65525e+06	1.64134e+06	1.55298e+06	up-regulated
1-O-Feruloyl-β-D-glucose	Phenolic acids	329831	266253	411358	1.05577e+06	748366	678246	up-regulated
Methyl sinapate	Phenolic acids	81915	75683.5	82626.5	167643	154556	166096	up-regulated
5-O-Galloyl-D-hamamelose*	Phenolic acids	621097	482714	582969	282679	259125	243920	down-regulated
L-Ascorbic acid (Vitamin C)	Vitamin	1.37528e+06	1.67711e+06	1.08001e+06	47914.7	25705.9	32657.1	down-regulated
D-Sphingosine	Sphingolipids	143569	170288	181328	18120.7	27909.3	21919.4	down-regulated
Trans-Citridic acid	Organic acids	3.852e+06	4.09219e+06	3.78907e+06	1.71591e+06	1.4849e+06	1.53256e+06	down-regulated
L-Phenylalanine	Amino acids and derivatives	4.90333e+06	5.3828e+06	4.87165e+06	829831	757965	810183	down-regulated
6-C-MethylKaempferol-3-glucoside	Flavonols	893403	880288	985212	426646	351810	406587	down-regulated
Choline	Alkaloids	344429	400055	444216	925470	843354	1.14161e+06	up-regulated
6-O-Galloyl-β-D-glucose*	Phenolic acids	583241	537003	594871	283042	268508	263184	down-regulated
2α,19α-Dihydroxy-3-oxours-12-en-28-oic acid	Triterpene	6.13342e+06	5.14762e+06	6.27052e+06	1.25211e+06	1.35447e+06	1.45466e+06	down-regulated
Isosalipurposide (Phlorizin Chalcone)	Chalcones	115419	122309	108475	30714.5	16187.5	33530	down-regulated
Quinic Acid	Organic acids	592700	609478	675994	172591	155182	113716	down-regulated
Luteolin-3'-O-glucoside	Flavones	717509	603773	671243	171273	243068	221315	down-regulated
Isorhamnetin-3-O-Glucoside*	Flavonols	1.14147e+06	818201	1.17261e+06	372276	592728	476013	down-regulated
Cis-10-Pentadecenoic Acid(C15: 1)	Free fatty acids	1.8262e+06	1.65123e+06	1.21784e+06	575948	578429	550591	down-regulated
Vanillic acid methyl ester	Phenolic acids	9	9	9	201815	185940	193361	up-regulated
Choline Alfoscerate	PC	536032	571970	563757	1.20936e+06	1.17615e+06	1.4668e+06	up-regulated
2'-O-Methyladenosine	Nucleotides and derivatives	26249.3	22148.6	30446	9	9	9	down-regulated
5-O-p-Coumaroylquinic acid*	Phenolic acids	4.575e+06	4.14115e+06	4.23532e+06	1.5847e+07	1.39564e+07	1.58872e+07	up-regulated
Apigenin-6,8-di-C-glucoside (Vicenin-2)	Flavones	80019.5	105449	99182.1	62621.1	44471.1	27275.5	down-regulated
D-Threo-guaiacylglycerol-7-O-β-D-glucoside	Alcohol compounds	95622	85960.4	92160.1	38759.3	31100	30173.2	down-regulated
Tormentic acid	Triterpene	617324	454313	566132	160302	191985	182433	down-regulated
5-O-Feruloylquinic acid	Phenolic acids	1.7286e+06	1.4636e+06	1.96404e+06	4.27506e+07	4.05136e+07	3.84466e+07	up-regulated
Asiatic acid	Triterpene	116917	96941.4	102071	21406.4	26717.1	21654.4	down-regulated
Isohemiphloin	Flavanones	338618	293513	349092	97574.3	115604	84962.2	down-regulated
Rhamnetin-3-O-Glucoside*	Flavonols	1.09367e+06	856434	1.23377e+06	369851	532500	461675	down-regulated
4,5,6-Trihydroxy-2-cyclohexen-1-ylideneacetonitrile	Alkaloids	137086	157351	139606	21530.7	22196.1	23588	down-regulated
2-Hydroxyoleanolic acid	Triterpene	3.09403e+06	2.08263e+06	2.74136e+06	722271	877455	874177	down-regulated
4-Hydroxysphinganine	Sphingolipids	1.66777e+06	1.47845e+06	1.57809e+06	580648	488811	625712	down-regulated
6-Methylmercaptopurine	Nucleotides and derivatives	7.332e+06	7.56525e+06	7.17032e+06	1.17738e+06	1.10324e+06	1.20285e+06	down-regulated
coumarin	Coumarins	3.65668e+07	3.76236e+07	3.97785e+07	1.18191e+07	1.0872e+07	1.25186e+07	down-regulated
Dimethylfraxetin; 6,7,8-Trimethoxycoumarin	Coumarins	88162.5	89278.2	61115.4	729938	584535	620635	up-regulated
2-Propylmalic Acid*	Organic acids	1.46647e+06	1.36431e+06	1.39418e+06	5.08007e+06	4.45123e+06	4.58438e+06	up-regulated
3-Isopropylmalic Acid*	Organic acids	1.46647e+06	1.36431e+06	1.39418e+06	5.08007e+06	4.45123e+06	4.58438e+06	up-regulated
3,4'-Dihydroxyflavone	Flavones	30111.4	40088.9	29277.6	282112	265237	242956	up-regulated
1β,2α,3β,19α-terahydroxyurs-12-en-28-oic acid	Triterpene	2899.63	4673.12	2518.01	9	9	9	down-regulated
4-O-Glucosyl-sinapate	Phenolic acids	2.39472e+06	1.6052e+06	1.83668e+06	3.44462e+06	3.6553e+06	4.65069e+06	up-regulated
Isocitric Acid	Organic acids	1.5173e+07	1.40606e+07	1.44786e+07	3.53492e+06	3.52566e+06	2.99205e+06	down-regulated
Methyl Syringate	Phenolic acids	9	9	9	27902.7	20347.5	23798.8	up-regulated
LysoPE 18:1	LPE	324166	294778	331653	163876	139902	131126	down-regulated
Isonicotinic acid	Vitamin	309559	280684	426341	1.11399e+06	1.08382e+06	1.09747e+06	up-regulated
LysoPC 20:4	LPC	1118.62	763.848	562.638	8675.35	6198.22	7588.86	up-regulated
L-Tyramine	Alkaloids	1.64786e+06	1.47895e+06	2.20696e+06	555812	610450	582349	down-regulated
Jujubogenin	Triterpene	1.59791e+06	1.47265e+06	1.3777e+06	574032	644447	661700	down-regulated
Phenylethanolamine	Alkaloids	740191	677190	1.06834e+06	279142	280234	257919	down-regulated
2-Amino-3-methoxybenzoic acid	Phenolic acids	104570	108560	107138	9	9	9	down-regulated
9,16-Dihydroxypalmitic acid	Free fatty acids	153260	56030.7	110064	16787.6	43107.1	25026.5	down-regulated
3,24-Dihydroxy-17,21-semiacetal-12(13)oleanolic fruit	Triterpene	3.86498e+06	2.66663e+06	3.59756e+06	843124	1.13742e+06	1.09388e+06	down-regulated
Alphitolic acid	Triterpene	2.77148e+06	1.74309e+06	2.37086e+06	553506	655281	671402	down-regulated
Swinhoeic acid	Triterpene	2484.28	3565.76	3323.57	1376	1136.27	986.925	down-regulated
1-Oxo-Siaresinolic acid	Triterpene	2484.28	3565.76	3323.57	1376	1136.27	986.925	down-regulated
Maslinic acid	Triterpene	3.62805e+06	2.31231e+06	3.13657e+06	718470	913362	934564	down-regulated
Isoceanothic acid	Triterpene	67017	70513.9	60562.8	9522.44	9214.24	10600.8	down-regulated
5-Aminoimidazole ribonucleotide	Nucleotides and derivatives	267473	222125	323003	642403	700829	800512	up-regulated
LysoPE 18:2(2n isomer)	LPE	1.57662e+06	1.58809e+06	1.59855e+06	770016	786964	720984	down-regulated
1-O-p-Coumaroylquinic acid	Phenolic acids	6.68005e+06	6.73255e+06	7.27764e+06	1.98394e+06	1.90308e+06	2.00486e+06	down-regulated
Uridine-5'-Diphosphate-D-Xylose	Nucleotides and derivatives	658656	647629	713792	362201	310770	287516	down-regulated
Amygdalin	Alkaloids	21338.7	13885.4	62165.5	5434.07	5509.5	4844.65	down-regulated
3-Indoleacrylic acid	Plumerane	1.2692e+06	1.51036e+06	1.33208e+06	557241	594566	496116	down-regulated
Quercetin-3-O-neohesperidoside*	Flavonols	357361	400027	500201	115598	177511	179329	down-regulated
2α-Hydroxyursolic acid	Triterpene	3.11617e+06	2.06698e+06	2.61945e+06	724054	909619	827146	down-regulated
LysoPE 18:3(2n isomer)	LPE	305622	318692	298461	60063	58393.8	55277.6	down-regulated
2α,3α-Dihydroxyursolic acid	Triterpene	611179	419603	539511	174965	177113	175814	down-regulated
Guanosine	Nucleotides and derivatives	868490	1.00017e+06	958890	417594	420467	323290	down-regulated
Corosolic acid	Triterpene	3.60802e+06	2.8175e+06	3.12363e+06	812721	1.12193e+06	939786	down-regulated
Mevalonic acid	Organic acids	248599	192293	236081	460198	472084	460832	up-regulated
L-Lysine	Amino acids and derivatives	377350	363322	404230	890709	957732	867284	up-regulated
Kaempferol-3-O-rhamnoside (Afzelin)(Kaempferin)	Flavonols	87657.9	89013.6	98457	34794.6	40320.6	42089.1	down-regulated
N-Benzylmethylene isomethylamine	Alkaloids	2.59092e+06	2.67118e+06	2.37534e+06	382126	377096	383514	down-regulated
Isorhamnetin-3-O-rhamnoside	Flavonols	56359.1	60729.3	95366.8	21193.5	29864.4	13498.8	down-regulated
Quercetin-3-O-glucoside (Isoquercitrin)	Flavonols	1.215e+06	845843	1.19876e+06	277587	414278	372368	down-regulated
3-amino-2-naphthoic acid	Alkaloids	1.31201e+06	1.40445e+06	1.27544e+06	597043	509223	485455	down-regulated
Isorhamnetin-7-O-glucoside (Brassicin)*	Flavonols	1.10036e+06	924736	1.25583e+06	401388	553532	534454	down-regulated
2α,3α,19α,23-tetrahydroxy-12-ursen-28-oic acid	Triterpene	151457	167181	130482	39062.7	41111.7	39577.1	down-regulated
3,4-Dimethoxycinnamic acid	Phenolic acids	7920.47	12818.4	16591.4	105289	121496	121999	up-regulated
Menatetrenone (Vitamin K2)	Vitamin	720626	1.02849e+06	697607	446860	440944	314982	down-regulated
1-O-Galloyl-β-D-glucose*	Phenolic acids	546598	394803	565642	284320	224794	207049	down-regulated
(S)-2-Phenyloxirane	Others	1.71974e+06	1.51559e+06	2.27225e+06	821348	868158	810723	down-regulated
6-C-Methylquercetin-3-O-rutinoside	Flavonols	31087.8	28696.8	25110.3	14350.8	10764.3	11954.8	down-regulated
Methyldopa	Amino acids and derivatives	97162.5	104917	45942.7	9	9	9	down-regulated
Quercetin-5-O-β-D-glucoside*	Flavonols	4.28746e+06	2.51309e+06	4.55614e+06	1.13916e+06	1.52645e+06	1.1431e+06	down-regulated
S-Methyl-L-cysteine	Amino acids and derivatives	209340	210669	217818	105452	66782.9	70552	down-regulated
Quercetin-3-O-galactoside (Hyperin)	Flavonols	1.34786e+06	1.07696e+06	1.67136e+06	419585	512648	437371	down-regulated
5,6,7-Trimethoxycoumarin	Coumarins	84258.2	97255.6	65776.6	791886	639693	654082	up-regulated
Coleonolic acid	Triterpene	449401	323604	406833	126416	153063	120202	down-regulated
1-O-Vanilloyl-D-Glucose	Phenolic acids	1.32404e+06	1.25438e+06	1.01961e+06	439625	539519	513819	down-regulated
Madasiatic acid	Triterpene	384033	198157	386336	95675.9	121410	111637	down-regulated
3-O-p-Coumaroylshikimic acid	Phenolic acids	77754.3	90571.7	76518.2	7042.75	8715.17	3927.84	down-regulated
Kaempferol-3-O-galactoside (Trifolin)*	Flavonols	391297	351133	463443	172143	143993	159229	down-regulated
4-Methoxyphenylpropionic acid	Phenolic acids	29532.4	9615.2	36336.5	267706	235971	267789	up-regulated
Oleamide (9-Octadecenamide)	Free fatty acids	32224.6	44183.4	32249.7	16345.3	17942.7	13918.5	down-regulated
N-benzoyl-2-aminoethyl-β-D-glucopyranoside	Alkaloids	46327.5	55182.6	63975.6	22232.4	13932.1	21369.5	down-regulated
Catechin-catechin-catechin	Flavanols	2.80673e+06	2.30978e+06	3.04565e+06	1.14369e+06	1.24366e+06	1.07217e+06	down-regulated
Rhamnetin-3-O-Rutinoside*	Flavonols	192445	151693	183389	37329.8	62264.5	48659	down-regulated
Methyl 3-aminopropanoate	Amino acids and derivatives	37811.8	31560.8	40840.1	115909	81313.1	91571.2	up-regulated
6-Methoxykaempferol-3-O-glucoside	Flavonols	1.2006e+06	915866	1.10027e+06	454444	566956	427944	down-regulated
6,7-Dihydroxycoumarin-7-O-(6'-acetyl)glucoside	Coumarins	49131	37646.3	43739.1	20440.7	16437.2	19606.3	down-regulated
2α,3α,23-trihydroxyolean-12-en-28-oic acid	Triterpene	9	9	9	109421	128299	123461	up-regulated
2-(4-Aminobutanamido)-3-(1-methyl-1H-imidazol-5-yl)propanoic acid	Organic acids	18332	13759.7	18441	9	9	9	down-regulated
Caffeic acid	Phenolic acids	477537	514936	601972	258718	257064	199400	down-regulated
Chrysoeriol-7-O-glucoside	Flavones	145131	143889	168590	66174.8	70105.7	70893.3	down-regulated
Dunalianoside A	Phenolic acids	96181.1	91774.6	78280	24513.4	16076.6	24214.6	down-regulated
N-(2-Hydroxy-4-methoxyphenyl)acetamide	Alkaloids	4.89197e+06	5.03105e+06	4.0732e+06	1.50436e+06	1.70787e+06	1.5099e+06	down-regulated
N-Acetyl-L-Tryptophan	Amino acids and derivatives	242327	252633	288723	697376	648032	714189	up-regulated
LysoPC 20:2	LPC	20616.2	20203.2	19486.6	7594.32	5458.81	6159.95	down-regulated
LysoPC 20:1	LPC	31122.1	33869.9	38248.4	18029.3	16657.5	16447.2	down-regulated
1-Linoleoylglycerol*	Glycerol ester	8027.78	9959.91	9460.34	27014.5	26019.1	27620	up-regulated
LysoPC 20:5	LPC	9	9	9	25032.8	10500.5	18795.7	up-regulated
Pomonic acid	Triterpene	431384	319019	402545	135466	151239	128126	down-regulated
S-(Methyl)glutathione	Amino acids and derivatives	352024	361967	411936	35789	38446	38439	down-regulated
L-Tyrosine	Amino acids and derivatives	5.76402e+06	4.9254e+06	4.9417e+06	1.77473e+06	1.79711e+06	1.68926e+06	down-regulated
Isohyperoside*	Flavonols	3.08283e+06	2.45549e+06	3.93407e+06	1.0381e+06	1.41759e+06	1.41567e+06	down-regulated
Fortuneanoside A	Phenolic acids	3942.22	1576.72	3133.59	9	9	9	down-regulated
N-benzylformamide	Alkaloids	213882	186366	175983	70585.3	64393.8	66885.7	down-regulated
ATP; Adenosine 5'-Triphosphate	Nucleotides and derivatives	1.9352e+06	2.14726e+06	1.95823e+06	762438	622583	494551	down-regulated
5-Glucosyloxy-2-Hydroxybenzoic acid methyl ester	Phenolic acids	1.17884e+06	1.09455e+06	1.16397e+06	536210	504237	462369	down-regulated
Hederagenin	Triterpene	1.6435e+06	1.38309e+06	1.3557e+06	613286	703619	625950	down-regulated
Procyanidin C1	Proanthocyanidins	2.21063e+06	2.58561e+06	2.35343e+06	1.07075e+06	1.0828e+06	1.04668e+06	down-regulated
7,8-Dihydroxy-4-phenylcoumarin	Coumarins	34097.7	32925.8	32246.8	288505	232614	242674	up-regulated
(9Z,11E)-Octadecadienoic acid	Free fatty acids	9	9	9	8441.95	12305.4	11956.4	up-regulated
L-Glutamine	Amino acids and derivatives	287926	270492	336127	676687	675636	612976	up-regulated
Kaempferol-7-O-rhamnoside	Flavonols	102897	94023.6	128888	40839.4	52050.1	47875.8	down-regulated
Vanillin; 4-Hydroxy-3-Methoxybenzaldehyde	Aldehyde compounds	95677.3	70771	86588.7	425873	466593	446647	up-regulated
Orotic acid (Vitamin B13)	Vitamin	1.27524e+06	1.2684e+06	855431	31635.8	28236	39710.8	down-regulated
Glucarate O-Phosphoric acid	Saccharides	1.15241e+06	1.08624e+06	1.15027e+06	464278	385622	330341	down-regulated
LysoPE 18:1(2n isomer)	LPE	183163	203406	209382	86920.1	71704.5	81489.1	down-regulated
7-methoxycoumarin	Coumarins	1.08548e+07	9.69709e+06	1.10209e+07	4.32145e+07	4.36428e+07	4.38758e+07	up-regulated
Nicotinic acid (Vitamin B3)	Vitamin	337022	294890	496823	1.19081e+06	1.18603e+06	1.14846e+06	up-regulated
Aromadendrin-7-O-glucoside	Flavanonols	711658	779518	943552	296599	327680	314128	down-regulated
1-O-Sinapoyl-β-D-glucose	Phenolic acids	155824	134864	132497	445917	403987	299292	up-regulated
LysoPE 18:3	LPE	277841	290469	286371	46353.3	47752.1	46224	down-regulated
Apigenin-7-O-rutinoside (Isorhoifolin)	Flavones	550520	510224	514981	181498	181419	226838	down-regulated
2α,3α-epoxy-5,7,3′,4′-tetrahydroxyflavan-(4b→8)-epicatechin	Proanthocyanidins	139459	174374	125629	3.36415e+06	3.16053e+06	4.01539e+06	up-regulated
N-Acetyl-5-hydroxytryptamine	Plumerane	218653	218139	252334	76699	89428.4	79424.2	down-regulated
1β,2α,3α,19α-Tetrahydroxyurs-12-en-28-oic acid	Triterpene	7009.89	7923.2	6018.67	1431.76	1595.64	2189.87	down-regulated
1-Methoxy-indole-3-acetamide	Plumerane	5.47629e+06	5.58217e+06	4.98669e+06	2.30056e+06	2.08641e+06	1.94171e+06	down-regulated
γ-Glutamyltyrosine	Amino acids and derivatives	23115	19358.3	13872.8	9537.63	9249.77	7172.89	down-regulated
2-Linoleoylglycerol*	Glycerol ester	6630.02	7535.81	7738.02	22869.3	23403.9	26867.2	up-regulated
D-Sedoheptuiose 7-phosphate	Saccharides	1.10651e+06	1.10087e+06	1.07209e+06	599376	510957	503490	down-regulated
Luteolin-6,8-di-C-glucoside	Flavones	300681	356110	377381	9	9	9	down-regulated
L-Histidine	Amino acids and derivatives	61536	67689.3	73586.8	235505	245596	246824	up-regulated
Laurocapram	Alkaloids	222788	263821	213689	97228.3	108325	99175.8	down-regulated
Salicylamide	Alkaloids	118807	114921	117125	31560.7	33369.3	42258.7	down-regulated
Arecatannin C1	Proanthocyanidins	1.10503e+06	988442	1.01032e+06	506247	507020	525131	down-regulated
N-Oleoylethanolamine	Alkaloids	27017.6	23680	31751.1	56806.6	65394.6	79223.9	up-regulated
2'-Deoxyinosine-5'-monophosphate	Nucleotides and derivatives	2.30183e+06	1.89923e+06	1.72202e+06	5.62202e+06	6.52068e+06	7.63161e+06	up-regulated
2,4,2',4'-tetrahydroxy-3'-prenylchalcone	Chalcones	17733.5	15988.5	11329.5	36737.7	23776.2	32265.4	up-regulated
Roxburic Acid	Triterpene	5668.8	6534.37	4356.1	9	9	9	down-regulated
Cinchonain Ic	Flavanols	3.31779e+06	3.12289e+06	3.02598e+06	1.25969e+06	1.1464e+06	1.24405e+06	down-regulated
Ceanothic acid	Triterpene	261186	219923	254768	57874.5	58933	61816.1	down-regulated
5-Hydroxy-1-tetralone	Ketone compounds	203521	199208	207214	58580.3	53780.3	55286.4	down-regulated
2'-Deoxyadenosine	Nucleotides and derivatives	25168.2	23213.1	13784.2	9	9	9	down-regulated
Procyanidin B4	Proanthocyanidins	1.21817e+06	1.1398e+06	1.30308e+06	479498	451563	386326	down-regulated
Pyridoxal	Vitamin	78493.4	75296.5	80290.3	176989	174922	169935	up-regulated
Ferulic acid methyl ester	Phenolic acids	26993.5	22162.3	26861.5	186642	178863	193050	up-regulated
Chlorogenic acid methyl ester	Phenolic acids	36964.6	33435.6	47400.1	450663	379642	357423	up-regulated
Nicotinic Acid Methyl Ester(Methyl Nicotinate)	Pyridine alkaloids	45927.2	33047.1	86165.3	411955	394467	427100	up-regulated
LysoPC 18:3	LPC	411118	362052	497514	127715	117526	96345.8	down-regulated
1-O-Feruloylquinic acid	Phenolic acids	3.55508e+06	3.16999e+06	3.96152e+06	2.02712e+07	1.86734e+07	1.92591e+07	up-regulated
3-O-p-Coumaroylquinic acid*	Phenolic acids	5.30392e+06	5.2568e+06	5.21837e+06	1.98178e+07	2.04635e+07	1.90798e+07	up-regulated
2,3-Dihydroxy-12-ursen-28-oic acid	Triterpene	1.47199e+06	1.30745e+06	1.40245e+06	535670	648582	583056	down-regulated
2-Isopropylmalic Acid	Organic acids	1.14102e+06	1.18785e+06	1.21137e+06	3.93383e+06	3.96399e+06	3.74988e+06	up-regulated
Quercetin-3-O-rhamnoside(Quercitrin)	Flavonols	232634	162162	247516	55111.6	95711.1	61951.6	down-regulated
Dicaffeoylquinic acid-O-glucoside	Phenolic acids	12071.4	11330	18590.6	9	9	9	down-regulated
Guanine	Nucleotides and derivatives	151652	167151	116359	52444.4	50140.1	40590.9	down-regulated
8-Azaguanine	Nucleotides and derivatives	228290	228199	219480	29699.8	17416.9	32900.7	down-regulated
L-Saccharopine	Amino acids and derivatives	422216	421947	408889	33138.1	18261.4	21376.9	down-regulated
L-Seryl-L-Isoleucine	Amino acids and derivatives	12557.9	13092.4	14859.5	9	9	9	down-regulated
N-acetyl-beta-alanine	Amino acids and derivatives	7902.07	9853.53	6047.54	20626.3	17868.4	25778.3	up-regulated
Isorhamnetin-3-O-rutinoside (Narcissin)*	Flavonols	169805	144901	208293	59949.8	40756.5	62237	down-regulated
L-Alanyl-L-leucine	Amino acids and derivatives	271973	241417	239503	59290.5	52302.9	51376	down-regulated
D-Arabinono-1,4-lactone	Saccharides	395567	358012	457409	1.42588e+06	1.39798e+06	1.38575e+06	up-regulated
6-Hydroxykaempferol-7-O-glucoside	Flavonols	2.87564e+06	2.25769e+06	3.06252e+06	920004	1.1314e+06	1.06468e+06	down-regulated
Euscaphic acid	Triterpene	208859	157929	197478	61256	65839.1	71131.5	down-regulated
Arecatannin B1	Proanthocyanidins	193382	239713	218280	72072.5	96638.2	90087.4	down-regulated
Kaempferol-3,7-O-dirhamnoside (Kaempferitrin)	Flavonols	1.44052e+06	1.01997e+06	1.44734e+06	551289	607499	454777	down-regulated
Rugosic acid A	Sesquiterpenoids	7134.25	15690.4	5102.41	59458.8	48108.8	56754.1	up-regulated
(6S,7E,9R)-6,9-Dihydroxy-4,7-megastigmadin-3-one-9-O-xylosyl(1-6)glucoside	Ketone compounds	6367.15	9238.57	8611.3	15020.7	15237.8	23606.2	up-regulated
Scopoletin (7-Hydroxy-6-methoxycoumarin)	Coumarins	73191.5	48753.2	34940.8	111410	95960.2	109784	up-regulated
Pomolic acid	Triterpene	1.94969e+06	1.49857e+06	1.52574e+06	616917	691017	740499	down-regulated
Epicatechin-epiafzelechin	Flavanols	99239.5	108130	113986	30241.9	30803.8	44290.4	down-regulated
7,8-Dihydro-Buddlenol B(threo)	Lignans	8843.49	7809.19	4102.13	2477.73	1868.44	2474.68	down-regulated
Methoxyindoleacetic acid	Plumerane	67670.9	52755.4	42842.9	33988.5	17679.2	16182.3	down-regulated
LysoPC 18:3(2n isomer)	LPC	299008	323169	352252	95603.2	77833.3	84251.5	down-regulated
Isochlorogenic acid C	Phenolic acids	37285.4	57581.1	39478.4	81219.4	95141	98438.6	up-regulated
Dihydromyricetin (Ampelopsin)	Flavanonols	4786.78	3537.21	3394.52	81777.2	56524.7	82962.5	up-regulated
Catechin-(7,8-bc)-4β-(3,4-dihydroxyphenyl)-dihydro-2-(3H)-one	Flavanols	1.87136e+06	1.72029e+06	2.00732e+06	846866	915889	938831	down-regulated
Spermidine	Alkaloids	1.19785e+06	2.17681e+06	1.35645e+06	210560	217766	158559	down-regulated
D-Xylonic acid	Saccharides	457360	402222	388099	882285	868647	951333	up-regulated
Eriodictyol-3'-O-glucoside	Flavanones	108391	159980	124536	54444.1	52556.5	39355.7	down-regulated
Raffinose	Saccharides	30114.2	15093.8	29954.9	70625.5	152822	69046.7	up-regulated
Tetracosanoic Acid (Lignoceric acid)	Free fatty acids	193037	166689	193489	59084.1	67375.9	65634.5	down-regulated
3-O-caffeoyl malonyl quinic acid	Coumarins	247838	225090	268191	73143.8	58731.3	105473	down-regulated
Isoguanine	Nucleotides and derivatives	55142.4	31879.2	29612.5	9	9	9	down-regulated
Methyl 4-hydroxybenzoate	Phenolic acids	8819.88	7149.18	7171.03	54338.4	57401	44750.4	up-regulated
Diosmetin-7-O-galactoside*	Flavones	833226	881831	955895	469078	416616	399643	down-regulated
LysoPC 20:2(2n isomer)	LPC	21198.5	20149.6	20698	7938.77	6905.05	6087.13	down-regulated
Quercetin-3-O-robinobioside	Flavonols	106308	106860	88338.6	38943.1	46691.5	44287.6	down-regulated
Putrescine	Alkaloids	1.7829e+06	2.01246e+06	1.27916e+06	153883	181410	211005	down-regulated
6-Hydroxyluteolin 5-glucoside	Flavones	810263	605746	890452	251112	308288	298706	down-regulated
Apigenin-6-C-(2''-glucuronyl)xyloside	Flavones	186193	216076	186268	134844	62069.2	83534.7	down-regulated
2'-Deoxycytidine	Nucleotides and derivatives	48181.8	71177.2	34551	9	9	9	down-regulated
2α,3α,19α-Trihydroxyursolic acid	Triterpene	17457.4	9792.83	14928.8	9	9	9	down-regulated
19α-Hydroxyursolic acid	Triterpene	63585.9	43296.2	59282.6	13768.1	14774.2	11280.2	down-regulated
Coniferyl alcohol	Alcohol compounds	46229.6	67922.1	76007.1	675914	653084	558825	up-regulated
6-O-Caffeoylarbutin	Phenolic acids	166143	228245	230156	87179.8	69624.9	91113.5	down-regulated
Avicularin(Quercetin-3-O-α-L-arabinofuranoside)	Flavonols	127771	90672.4	127222	24806.2	41970.5	22639.2	down-regulated
serratagenic acid(iso-1)	Triterpene	14039.7	10226.3	13854.5	9	9	9	down-regulated
Hesperetin-5-O-glucoside	Flavanones	594279	270305	516853	145319	207943	84693.7	down-regulated
Pinoresinol	Lignans	23112.7	23422.7	28218.8	10927.8	9472.72	11943.1	down-regulated
6-C-Glucosyl-2-Hydroxynaringenin	Flavanones	726978	586743	641421	272058	236925	296599	down-regulated
D-Erythronolactone	Organic acids	31813.9	30062.5	21624.8	9	9	9	down-regulated
Sexangularetin-3-O-glucoside-7-O-rhamnoside	Flavonols	122823	161500	200568	56331.8	49583.8	56079.5	down-regulated
N-Acetylputrescine	Alkaloids	14494.5	5595.74	12762.1	76404.1	63749	79415.1	up-regulated
Arjunic Acid	Triterpene	112391	67979.6	110691	40074.5	45960.1	34337.5	down-regulated
Naringenin-7-O-glucoside (Prunin)	Flavanones	40348.4	36182.2	55280.9	25329.7	16547	21573.2	down-regulated
6-O-Acetylarbutin	Others	9	9	9	17474.7	20854.3	17569.6	up-regulated
1-O-Caffeoyl-3-O-p-coumaroylglycerol	Phenolic acids	25927.6	32521	32368.9	14989.2	13165.8	15680.7	down-regulated
Quercetin-3-O-rutinoside (Rutin)*	Flavonols	483274	321520	525391	158393	166717	163992	down-regulated
5-(2-Hydroxyethyl)-2-O-glucosylphenol	Others	60348.5	88862.5	45842.2	142577	136278	122210	up-regulated
Epicatechin-3-(3''-O-methyl)gallate	Flavanols	92675.6	65999.3	74751.8	37541.3	37077.1	40121.8	down-regulated
Uridine 5'-diphospho-D-glucose	Nucleotides and derivatives	2.58583e+06	2.55421e+06	2.2076e+06	1.10244e+06	1.12616e+06	1.02238e+06	down-regulated
Eriodictyol-8-C-glucoside	Flavanones	234896	262678	297093	107985	95403.2	96383.7	down-regulated
Uracil	Nucleotides and derivatives	27235.3	23943.6	18984.1	7686.71	4940.46	4493.99	down-regulated
LysoPC 17:1	LPC	12866.1	10875.4	7120.8	3422.85	3910.62	5058.68	down-regulated
Rosamultic acid	Triterpene	119830	140864	126992	33835.4	38782.3	40465.4	down-regulated
2α,3β,19α,23-Tetrahydroxyurs-12-en-28-oic acid	Triterpene	939.842	1071.3	591.888	9	9	9	down-regulated
2-Picolinic acid	Pyridine alkaloids	50359	35138.4	54303.8	253146	201668	195975	up-regulated
2-Deoxyribose-1-phosphate	Nucleotides and derivatives	136586	157520	124333	61590.3	32845.9	36430	down-regulated
1-O-p-Hydroxycinnamoyl-3-O-caffeoylglycerol	Phenolic acids	33256.7	21992.4	26167.4	12964.1	13835.6	13677.5	down-regulated
Trigonelline	Pyridine alkaloids	61767.5	42790.8	64278.9	463929	416895	454425	up-regulated
3,4,5-Trimethoxybenzoic acid methyl ester	Phenolic acids	8781.52	10217.5	13139.9	31249.7	31261.4	30038.9	up-regulated
Quercetin-3-O-glucoside-7-O-rhamnoside*	Flavonols	399332	403567	453421	173394	177511	188767	down-regulated
9-(Arabinosyl)hypoxanthine	Nucleotides and derivatives	20520.9	9073.95	20809	9	9	9	down-regulated
Isovanillin	Aldehyde compounds	36858.9	44366.7	61001.7	176417	159703	119806	up-regulated
L-Glycyl-L-isoleucine	Amino acids and derivatives	58457	28002.7	81836.2	9	9	9	down-regulated
Benzyl acetate	Organic acids	979780	935528	1.07242e+06	339301	497319	539068	down-regulated
Rubuminatus B	Triterpene	8234.08	5840.78	5853.87	9	9	9	down-regulated
3,4-Di-O-caffeoylquinic acid methyl ester	Phenolic acids	31383.9	22232.2	24986.5	7303.72	7294.73	9454.55	down-regulated
4,6-dimethoxy-2-methoxyphenyl-1-O-beta-D-glucopyranoside	Others	27629.9	28731.9	32041.6	8782.94	13797.8	10672.4	down-regulated
Quercetin-3-O-sophoroside (Baimaside)	Flavonols	161709	108482	159502	34726.5	66176.3	66191.5	down-regulated
Isorhamnetin-3-O-glucoside-7-O-rhamnoside*	Flavonols	44544.7	37416.9	43934.7	8994.49	13034	15757.9	down-regulated
8,8'-Methylenebiscatechin	Flavanols	15371.2	15075.5	18067.9	10675.2	5466.73	5270.63	down-regulated
Galloylisorhamnetin	Flavonols	199443	249671	259922	111965	119087	86055.8	down-regulated
1-(2,4,5-Trimethoxyphenyl)-1,2-propanedione	Phenolic acids	9	9	9	39956.8	16272.8	22014.8	up-regulated
Vnilloylcaffeoyltartaric acid	Phenolic acids	694916	694278	623363	289450	291082	249502	down-regulated
Kaempferol-7-O-glucoside*	Flavonols	383380	396159	485621	150660	133419	134193	down-regulated
1α,2β,3β,19α-Tetrahydroxyurs-12-en-28-oic acid	Triterpene	3097.55	3689.97	2295.18	2004.48	1265.93	923.907	down-regulated
Protocatechuic Acid Methyl Ester	Phenolic acids	35303.5	43123.5	49283.5	12323.5	14963.5	13203.5	down-regulated
Esculentoside E	Triterpene Saponin	36910.3	31488.3	34244.8	17360.9	18673.2	14279.9	down-regulated
Procyanidin C2	Proanthocyanidins	400348	366526	468220	136180	158477	144345	down-regulated
Epicatechin-(4β→8,2β→O→7)-epicatechin-(4β→8)-epicatechin	Flavanols	163422	128267	122660	385199	341530	387304	up-regulated
Naringenin-7-O-Rutinoside(Narirutin)	Flavanones	29302.3	14584	26920.5	9	9	9	down-regulated
Sinapyl alcohol	Alcohol compounds	91773.2	85864.9	73714.9	1615.33	2419.72	4098.28	down-regulated
N-Propionylglycine	Amino acids and derivatives	19479.6	36224.2	23688.3	9	9	9	down-regulated
4-Aminobenzoic acid	Phenolic acids	55694.9	39300.3	60324	9	9	9	down-regulated
Nigaichigoside F1	Triterpene Saponin	36581.8	34151.1	34461.6	12943.5	11053.1	13776.7	down-regulated
Roseoside	Ketone compounds	22864.9	26024.5	34463.5	186430	152409	184320	up-regulated
Glutathione reduced form	Amino acids and derivatives	188060	160677	186088	2714.71	1302.2	1145.93	down-regulated
Apigenin-7-O-(6''-p-Coumaryl)glucoside	Flavones	205635	271829	251330	103422	131080	109412	down-regulated
3-Methoxybenzoic acid	Phenolic acids	31331.2	28563.6	36817.5	8875.09	12832.3	9950.89	down-regulated
Isorhamnetin-3-O-neohesperidoside*	Flavonols	158485	135706	155498	37344	52964	44864.5	down-regulated
Quercetin-4'-O-glucoside (Spiraeoside)	Flavonols	786654	621946	861759	244694	349499	321008	down-regulated
2'-Deoxycytidine-5'-monophosphate	Nucleotides and derivatives	8938.75	6727.02	3846.49	1023.95	2413.09	997.002	down-regulated
5-O-Caffeoylshikimic acid	Phenolic acids	677372	577148	796718	221273	217048	217915	down-regulated
Scopoletin-7-O-glucoside (Scopolin)	Coumarins	187596	158155	196832	23277.4	56618	30173.4	down-regulated
Inosine	Nucleotides and derivatives	318730	334956	347472	146558	140064	121802	down-regulated
Procyanidin A2	Proanthocyanidins	9	9	9	322917	309950	351599	up-regulated
Naringenin-4'-O-glucoside	Flavanones	100144	92900.6	120843	22724.7	29932.8	26049.4	down-regulated
Quercetin-7-O-rutinoside	Flavonols	467067	446774	531417	205750	163391	209381	down-regulated
Naringenin-6-C-Glucoside	Flavanones	63739.7	31464.8	56524.7	14437.2	25259.7	18041	down-regulated
5-Acetylsalicylic acid	Phenolic acids	408159	506039	430230	98453.9	131643	100423	down-regulated
Demethyl coniferin	Alcohol compounds	38518	38701.6	49425.3	105271	90989.1	96970.9	up-regulated
LysoPE 18:0(2n isomer)	LPE	3723.47	4716.13	4813.35	2657.85	2491.14	1243.65	down-regulated
Dihydrokaempferol-7-O-glucoside	Flavanonols	152981	136154	152436	87108.1	58620.3	53763.6	down-regulated
3-Hydroxyoctadecanoic Acid	Free fatty acids	9	9	9	178231	354790	232346	up-regulated
Dihydrocaffeoylputrescine	Phenolamine	13323.1	18191.9	14500.8	9	9	9	down-regulated
6-Hydroxykaempferol-3,6-O-Diglucoside	Flavonols	204034	84617	181202	39066.5	50989.8	37981.5	down-regulated
Pinoresinol-4,4'-O-di-O-glucoside	Lignans	36416.9	34612.3	32280.6	258836	296239	206412	up-regulated
Phloretin-4'-O-glucoside (Trilobatin)	Chalcones	19615.6	16788.9	19765.7	4822.27	3197.79	7222.81	down-regulated
S-Allyl-L-cysteine	Amino acids and derivatives	52977.4	50190	41992.5	9	9	9	down-regulated
Dunalianoside C	Phenolic acids	817566	764437	861066	311324	277146	291253	down-regulated
Vanillic Acid-4-O-Glucuronide	Phenolic acids	95810.4	106597	96886.4	9	9	9	down-regulated
1-O-Caffeoyl-β-D-glucose	Phenolic acids	95810.4	106597	96886.4	9	9	9	down-regulated
Vanillyl alcohol	Phenolic acids	9082.38	14556.9	7226.41	3675.78	1195.58	4203.6	down-regulated
Luteolin-7,3'-di-O-glucoside	Flavones	25120.8	26346.7	26346.7	9587.18	15552.8	13176.9	down-regulated
Quinic acid O-di-glucuronic acid	Organic acids	14471.2	12915.2	14684.4	9	9	9	down-regulated
Benzyl β-primeveroside	Others	34904.5	33644.5	27335.8	7928.38	14845.7	15073.2	down-regulated
Apiferol	Flavanols	25624.2	16776.7	15393.4	3387.07	6839.42	10999.8	down-regulated
Quercetin-3-O-xyloside (Reynoutrin)	Flavonols	105268	93206.9	160582	41117.6	40381.9	31817.4	down-regulated
2-(Dodecylamino)-3-phenyl-1-propanol	Alkaloids	4667.46	11535.2	6262.23	9	9	9	down-regulated
N1,N10-Bis(p-coumaroyl)spermidine	Phenolamine	5432.76	7599.76	13571.2	9	9	9	down-regulated
Agmatine	Alkaloids	10329.6	11914.8	9697.37	74417.2	71332.2	86612.8	up-regulated
Amoenin	Flavonols	32475.9	33476.9	17724.9	71872.4	86639.9	92548.9	up-regulated
4-Methyl-5-thiazoleethanol	Others	39201.9	53206	50082	11819	10925.8	17392.2	down-regulated
LysoPC 16:1	LPC	9305.24	13408	16410.5	9	9	9	down-regulated
2-Feruloyl-sn-glycerol*	Phenolic acids	92344.1	74938.6	111253	46195.3	48294.8	32836.1	down-regulated
LysoPE 17:1(2n isomer)	LPE	10094.2	9569.67	11776.3	2778.41	1570.93	3249.34	down-regulated
LysoPC 20:3	LPC	8527.96	10756.7	8025.26	9	9	9	down-regulated
L-Leucyl-L-phenylalanine	Amino acids and derivatives	33598.3	29399.3	38881.8	16281.5	8588.29	20996.3	down-regulated
Daphnetin	Coumarins	64254.4	69174.7	76405	39678	26827.3	36589.8	down-regulated
1-beta-D-Arabinofuranosyluracil	Nucleotides and derivatives	84344.4	90800.1	88433.5	38012.6	40889.8	30562.2	down-regulated
Methyl 3-(3-hydroxy-4-methoxyphenyl)propanoate	Phenolic acids	143057	131225	196835	4917.28	6271.13	6471.97	down-regulated
DMelezitose O-rhamnoside	Saccharides	9142.78	6144.6	11150.1	60428.4	53416	52788.9	up-regulated
p-Coumaryl alcohol	Alcohol compounds	4500	3823.06	7690.18	43524.1	61998.1	38470.2	up-regulated
γ-Glu-Cys	Amino acids and derivatives	23780.5	17305.5	13845.9	9	9	9	down-regulated
N,N-Dimethylglycine	Amino acids and derivatives	32466.6	49153.5	32623.4	9	9	9	down-regulated
Chrysoeriol-5-O-glucoside	Flavones	65010.5	54586.5	61800.5	19264.8	36241.1	15109.8	down-regulated
Isofraxidin-7-O-glucoside	Coumarins	23598.6	20289.5	19288.8	51896.3	47027.5	67704.2	up-regulated
Isorhamnetin-3-O-arabinoside	Flavonols	25805.7	14420	29371.5	7172.87	7872.04	11120.4	down-regulated
Phloretin-2'-O-glucoside (Phlorizin)	Chalcones	236930	225012	232113	94284.8	101892	83368.8	down-regulated
Epigallocatechin-3-gallate*	Flavanols	44863	34463.5	65322.6	11285.3	23102.9	15522.6	down-regulated
Syringic acid	Phenolic acids	20286.2	6486.07	12887.8	9	9	9	down-regulated
Isorhamnetin-3-O-gallate	Flavonols	305655	147744	276614	67576.6	103057	53845.4	down-regulated
2-(Formylamino)benzoic acid	Phenolic acids	11918.5	28393.4	8193.28	9	9	9	down-regulated
Epicatechin-4'-O-β-D-glucopyranoside	Flavanols	3299.01	10577.1	9016.32	9	9	9	down-regulated
Luteolin-7-O-glucuronide	Flavones	7222.22	15643	14353.6	3541.07	4817.22	1214.34	down-regulated
D-Panose	Saccharides	7320.78	8806.27	16344.8	20402.5	35215.8	43093.2	up-regulated
3-Epialphitolic acid	Triterpene	53571.7	20666.2	53530.1	8990.66	9536.41	15362.1	down-regulated
Feruloyl syringic acid	Phenolic acids	100745	82464.9	124812	25700.7	22906.9	26868.7	down-regulated
D-Melezitose	Saccharides	9798.92	19047	10801.3	30978.5	31569.8	33651.2	up-regulated
LysoPE 20:3(2n isomer)	LPE	1924.71	2640.01	3353.08	9	9	9	down-regulated
Dambonitol	Saccharides	9	9	9	31037	38044.1	45733.9	up-regulated
1-O-Caffeoyl-4-O-galloyl-β-D-glucose	Phenolic acids	17413.9	7015.76	10553	4238.55	3563.19	3511.44	down-regulated
6-Hydroxykaempferol-6,7-O-Diglucoside	Flavonols	22691.1	19968.6	27702.1	9	9	9	down-regulated
LysoPE 20:3	LPE	2617.53	2014.66	3847.3	9	9	9	down-regulated
1-O-Caffeoylglycerol	Phenolic acids	44912.7	37300.7	43570.6	28486.9	14852.2	19333.2	down-regulated
Quercetin-3-O-arabinoside	Flavonols	99035.6	75226.2	91001.1	32947.9	34317.6	31124.2	down-regulated
Furanofructosyl-α-D-(3-mustard acyl)glucoside	Phenolic acids	24105.8	19406.8	20186.8	48368.2	40142.9	57993.5	up-regulated
Caffeoylhawthorn acid	Triterpene	6722.69	5334.69	5664.51	858.396	1511.28	1107.18	down-regulated
Isorhamnetin-3-O-rutinoside-7-O-rhamnoside	Flavonols	8387.93	10782.4	11964.8	2402.18	5984.78	3600.29	down-regulated
L-Cysteine	Amino acids and derivatives	17922.6	29110.3	40465.3	8684.63	9782.78	7331.08	down-regulated
LysoPC 17:2	LPC	4026.79	3543.23	2305.69	9	9	9	down-regulated
Naringenin-7-O-(6''-malonyl)glucoside	Flavanones	9232.05	9104.85	19461.3	9	9	9	down-regulated

## Sheet: Table S10
Supplementary Table 10. A total of 16 differentially accumulated saccharides detected in all developmental stages
Metabolite	Sample	Stage	Type
Glucarate O-Phosphoric acid	TBY	S1 vs S2	down-regulated
	TBW	S2 vs S3	down-regulated
Manninotriose	TBY	S1 vs S2	down-regulated
D-Ribose	TBY	S1 vs S2	up-regulated
DMelezitose O-rhamnoside	TBY	S1 vs S2	up-regulated
	TBY	S2 vs S3	up-regulated
	TBW	S2 vs S3	up-regulated
D-Panose	TBY	S1 vs S2	up-regulated
	TBY	S2 vs S3	up-regulated
	TBW	S2 vs S3	up-regulated
Dambonitol	TBY	S1 vs S2	down-regulated
	TBY	S2 vs S3	up-regulated
	TBW	S2 vs S3	up-regulated
D-Pinitol	TBW	S1 vs S2	down-regulated
Planteose	TBW	S1 vs S2	up-regulated
D-Arabinono-1,4-lactone	TBY	S2 vs S3	up-regulated
	TBW	S2 vs S3	up-regulated
Sorbitol-6-phosphate	TBY	S2 vs S3	up-regulated
Sedoheptulose	TBY	S2 vs S3	up-regulated
D-Cellobiose	TBY	S2 vs S3	up-regulated
D-Melezitose	TBY	S2 vs S3	up-regulated
	TBW	S2 vs S3	up-regulated
D-Sedoheptuiose 7-phosphate	TBW	S2 vs S3	down-regulated
D-Xylonic acid	TBW	S2 vs S3	up-regulated
Raffinose	TBW	S2 vs S3	up-regulated

[truncated: 6 more sheets: Table S11, Table S12, Table S13, Table S14, Table S15, Table S16]
